# Supplementary material for: Integrative Application of Transcriptomics and Metabolomics Reveals Molecular Insight into Metabolomic Variations in Chinese Mitten Crab Eriocheir sinensis Harvested from Lake Datong and Adjacent Pond
Source: Biology (Basel). 2026 Jan 6;15(2):110. doi: 10.3390/biology15020110 (PMC12838152; doi:10.3390/biology15020110)
Supplement: Supplementary file 1 [file biology-15-00110-s001.zip]

Archive with 3 entries (3 files):
- Supplement Table S1.pdf
- Supplementary Table S2.xlsx
- Supplementary Table S3.xlsx
