# Supplementary material for: Integrative Application of Transcriptomics and Metabolomics Reveals Molecular Insight into Metabolomic Variations in Chinese Mitten Crab Eriocheir sinensis Harvested from Lake Datong and Adjacent Pond
Source: Biology (Basel). 2026 Jan 6;15(2):110. doi: 10.3390/biology15020110 (PMC12838152; doi:10.3390/biology15020110)
Supplement: Supplementary file 1 [file biology-15-00110-s001.zip › Supplementary Table S2.xlsx]

## Sheet: Sheet1
gene_name	description	PDH1_tpm	PDH2_tpm	PDH3_tpm	PDH4_tpm	LKH1_tpm	LKH2_tpm	LKH3_tpm	LKH4_tpm	PDH_tpm	LKH_tpm	fc	log2fc	pvalue	padjust	regulate
LOC126980189	transmembrane emp24 domain-containing protein 7-like	0.06	0.13	3.14	0.31	17.27	4	8.91	17.76	0.91	11.985	0.0870445	-3.5221	0.000123101	0.0054969	down
LOC126980256	39S ribosomal protein L28, mitochondrial-like	0.3	0.11	0.28	0.52	1.98	2.27	3.16	0.43	0.3025	1.96	0.181862	-2.45909	0.000239437	0.00853033	down
LOC126980294	uncharacterized LOC126980294, transcript variant X3	0.06	0	0	0	0.52	0.27	4.49	0.97	0.015	1.5625	0.0144905	-6.10875	1.83e-05	0.00144355	down
LOC126980305	uncharacterized LOC126980305, transcript variant X1	0.63	0.38	1.7	0.26	4.44	5.06	1.66	1.87	0.7425	3.2575	0.26356	-1.9238	0.00169037	0.0300862	down
LOC126980402	glycoprotein-N-acetylgalactosamine 3-beta-galactosyltransferase 1-like, transcript variant X4	1.03	0.58	1.59	1.06	3.31	4.14	5.07	1.33	1.065	3.4625	0.353743	-1.49923	0.000670227	0.0168049	down
LOC126980434	actin-3, muscle-specific-like	35.43	20.76	20.24	42.22	12.97	8.68	26.06	13.34	29.6625	15.2625	2.2521	1.17127	0.00196669	0.0327014	up
LOC126980456	uncharacterized LOC126980456	2.77	4.11	1.89	5.05	1.25	1.53	2.64	0.91	3.455	1.5825	2.59743	1.37709	0.00186025	0.0317676	up
LOC126980500	extracellular signal-regulated kinase 2-like	0.86	0.39	1.22	0.31	2.39	2.8	2.53	1.62	0.695	2.335	0.347384	-1.5254	0.00118861	0.024305	down
LOC126980529	uncharacterized LOC126980529, transcript variant X3	0.54	8.98	3.97	1.27	8.27	4.17	2.35	3.15	3.69	4.485	0.315755	-1.66312	1.61e-05	0.00129316	down
LOC126980576	beta-mannosidase-like, transcript variant X1	127.63	96.72	95.33	85.59	64.04	42.47	67.15	56.36	101.317	57.505	2.03197	1.02288	0.00010945	0.00515806	up
LOC126980589	tyrosine-protein phosphatase non-receptor type 4-like, transcript variant X2	11.5	8.31	17.64	29.01	78.98	60.63	54.91	75.34	16.615	67.465	0.26837	-1.8977	4.85e-07	0.000103589	down
LOC126980595	cyclin-G-associated kinase-like, transcript variant X1	1	1.46	1.1	1.31	3.22	3.98	4.43	3.4	1.2175	3.7575	0.318529	-1.65051	5.65e-09	3.25e-06	down
LOC126980597	putative inorganic phosphate cotransporter, transcript variant X1	0.41	1.53	10.95	2.15	0.08	0.34	0.16	0.75	3.76	0.3325	12.0335	3.58899	8.44e-05	0.0041683	up
LOC126980666	regulator of chromosome condensation-like	5.65	9.81	6.99	12.53	4.25	2.92	4.84	3.67	8.745	3.92	2.57796	1.36623	2.92e-05	0.00196348	up
LOC126980721	N-terminal Xaa-Pro-Lys N-methyltransferase 1-like	1.14	3.13	1.68	2.93	0	0.21	1.41	0.32	2.22	0.485	5.47028	2.45161	0.00270264	0.0412479	up
LOC126980850	ankyrin repeat domain-containing protein 29-like	2.49	3.75	1.14	3.82	1.27	1	0.52	1.15	2.8	0.985	3.30122	1.723	0.000380372	0.0113635	up
LOC126980891	uncharacterized LOC126980891, transcript variant X2	0.18	0.04	0.07	0.02	0.48	1.25	0.42	0.15	0.0775	0.575	0.152151	-2.71642	0.000787402	0.0186687	down
LOC126980893	uncharacterized LOC126980893	0.23	0.09	0.19	0.11	1.21	1.96	1.02	0.33	0.155	1.13	0.160394	-2.64031	4.63e-06	0.000508299	down
LOC126980903	carboxypeptidase E-like, transcript variant X2	0.22	0.28	0.44	0.66	8.98	9.76	1.99	4.07	0.4	6.2	0.0695875	-3.84503	7.52e-12	1.06e-08	down
LOC126980976	tyrosine-protein phosphatase non-receptor type 11-like, transcript variant X4	5.88	4.41	7.94	8.94	21.4	12.96	13.39	15.5	6.7925	15.8125	0.489319	-1.03115	0.000517689	0.0139787	down
LOC126981038	GTP-binding protein 4-like, transcript variant X1	7.4	14.58	8.65	25.37	9.74	4.65	6.51	5.41	14	6.5775	2.40578	1.2665	0.00284558	0.0425054	up
LOC126981069	juvenile hormone esterase-like, transcript variant X1	0.02	0.02	0.05	0.03	0.16	0.15	0.09	0.32	0.03	0.18	0.160024	-2.64364	0.00256884	0.0396731	down
LOC126981080	bifunctional peptidase and arginyl-hydroxylase JMJD5-like, transcript variant X1	36.23	43.97	38.63	80.46	22.9	20.02	40.67	24.23	49.8225	26.955	2.09643	1.06793	0.000953016	0.0211285	up
LOC126981083	ceramide synthase 6-like	0.32	0.58	0.43	3.31	0	0.12	0.12	0	1.16	0.06	22.0493	4.46266	1.33e-05	0.00111653	up
LOC126981091	tubulin alpha-1 chain	211.85	282.16	114.83	1037.53	124.24	136.94	130.66	153.64	411.592	136.37	3.2434	1.69751	0.00204456	0.0333888	up
LOC126981162	ice-structuring glycoprotein-like	1.73	1.81	1.6	7.2	16.63	14.06	15.34	60.96	3.085	26.7475	0.114374	-3.12817	2.21e-07	5.28e-05	down
LOC126981212	uncharacterized LOC126981212, transcript variant X1	7.23	3.05	2.17	4.34	6.83	6.86	11.46	6.37	4.1975	7.88	0.494236	-1.01673	0.00093966	0.0209797	down
LOC126981232	multiple epidermal growth factor-like domains protein 6, transcript variant X1	0.37	0.33	0.22	0.49	1.42	1.74	0.64	2.13	0.3525	1.4825	0.283972	-1.81618	2.57e-05	0.0017888	down
LOC126981244	uncharacterized LOC126981244, transcript variant X1	6.38	2.83	7.97	3.09	21.03	22.43	24.93	11.68	5.0675	20.0175	0.303381	-1.7208	2.59e-05	0.00179175	down
LOC126981285	uncharacterized LOC126981285	1.15	0.55	2.82	3.09	3.91	8.05	4.18	14.1	1.9025	7.56	0.268315	-1.898	0.00192302	0.0323983	down
LOC126981323	rap guanine nucleotide exchange factor 1-like, transcript variant X1	4.13	3.56	5.04	3.81	14.95	10.46	12.73	10.14	4.135	12.07	0.432975	-1.20764	5.78e-07	0.000117826	down
LOC126981329	mucin-3A-like, transcript variant X1	5.63	3.3	1.5	7.52	0.98	0.6	1.36	0.91	4.4875	0.9625	5.41997	2.43829	5.11e-07	0.000105961	up
LOC126981422	microtubule-associated protein futsch-like	0.25	0.26	0.16	0.33	2.2	3.44	7.15	0.63	0.25	3.355	0.108661	-3.2021	3.04e-09	1.92e-06	down
LOC126981430	uncharacterized LOC126981430	14.11	11.33	80.54	84	304.5	613.66	46.59	259.67	47.495	306.105	0.162718	-2.61956	0.000442724	0.0125724	down
LOC126981555	nuclear factor interleukin-3-regulated protein-like, transcript variant X1	22.73	10.91	25.14	19.89	55.25	55.25	65.17	43.54	19.6675	54.8025	0.39008	-1.35816	5.47e-06	0.000585481	down
LOC126981590	isocitrate dehydrogenase [NADP] cytoplasmic-like	87.47	51.52	61.82	66.39	18.59	41.88	48.85	28.87	66.8	34.5475	2.22288	1.15243	0.00131531	0.0256161	up
LOC126981605	nuclear RNA export factor 1-like	2.67	1.77	3.03	2.5	6.06	4.45	7.39	5.63	2.4925	5.8825	0.480257	-1.05812	0.0003772	0.0113396	down
LOC126981647	sterol regulatory element-binding protein cleavage-activating protein-like	1.08	0.98	3.38	0.97	10.94	10.58	5.06	9.15	1.6025	8.9325	0.203576	-2.29636	4.46e-06	0.000501561	down
LOC126981738	drebrin-like protein, transcript variant X28	1.3	1.46	2.61	4.5	7.44	5.97	5.48	4.53	2.4675	5.855	0.44616	-1.16437	0.00217138	0.0349107	down
LOC126981831	protein GDAP2 homolog, transcript variant X3	1.58	1.11	2.62	1.21	6.66	5.07	8.87	1.9	1.63	5.625	0.349931	-1.51486	0.00107256	0.0227797	down
LOC126981832	uncharacterized LOC126981832	4.34	2.12	5.29	2.19	8.76	11.19	15.7	5.05	3.485	10.175	0.341359	-1.55064	0.00216635	0.0349071	down
LOC126981840	uncharacterized LOC126981840, transcript variant X1	2.73	2.36	9.63	3.09	20.31	13.46	37.94	7.37	4.4525	19.77	0.279427	-1.83946	0.000971979	0.0214104	down
LOC126981860	rhophilin-2-like, transcript variant X1	0.55	0.1	1.59	1.01	6.75	7.45	7.88	3.11	0.8125	6.2975	0.148376	-2.75267	3.7e-06	0.000431313	down
LOC126981893	uncharacterized LOC126981893, transcript variant X1	0.85	0.5	1.3	0.74	2.62	2.28	3.49	2.62	0.8475	2.7525	0.460828	-1.1177	0.000226148	0.00834709	down
LOC126981900	uncharacterized LOC126981900, transcript variant X1	5.25	1.63	8.1	1.55	21.55	21.91	37.6	5.49	4.1325	21.6375	0.216713	-2.20615	0.000483045	0.0132992	down
LOC126981905	uncharacterized LOC126981905	0.16	0.41	0.42	0.34	1.22	2.18	1.05	1.72	0.3325	1.5425	0.285297	-1.80946	0.000348059	0.0107541	down
LOC126981943	uncharacterized LOC126981943	0.72	0.49	0	0.22	2.92	3.26	2.62	2.9	0.3575	2.925	0.144411	-2.79175	0.000112122	0.00523454	down
LOC126981963	uncharacterized LOC126981963, transcript variant X2	0.59	0.47	1.34	0	6.45	4.85	7.08	3.66	0.6	5.51	0.130421	-2.93875	5.28e-05	0.00303215	down
LOC126982009	deoxyribodipyrimidine photo-lyase-like	0.56	0.9	0.85	0.68	0.36	0	0.25	0.21	0.7475	0.205	4.32704	2.11338	0.0023709	0.037265	up
LOC126982088	Krueppel-like factor 15, transcript variant X1	2.92	1.21	0.77	0.53	7.58	2	3.5	1.95	1.3575	3.7575	0.374168	-1.41824	0.000486797	0.0133442	down
LOC126982090	DNA ligase 1-like, transcript variant X1	4.7	1.7	13.74	8.63	24.62	27.84	28.91	17.77	7.1925	24.785	0.327254	-1.61152	0.00162307	0.0292592	down
LOC126982132	phosphatidylserine lipase ABHD16A-like, transcript variant X4	22.35	72.12	51.52	183.44	637.02	344.49	548.39	243.07	82.3575	443.243	0.319562	-1.64583	6.29e-06	0.000627586	down
LOC126982199	116 kDa U5 small nuclear ribonucleoprotein component-like	6.63	10.74	4.96	13.54	4.72	2.18	2.52	1.58	8.9675	2.75	3.81696	1.93243	4.73e-06	0.000515718	up
LOC126982208	protein Tob1-like	84.61	68.48	104.98	103.86	273.8	217.32	231.92	174.8	90.4825	224.46	0.463919	-1.10805	5.91e-07	0.000118525	down
LOC126982215	mdm2-binding protein-like, transcript variant X1	2.95	3.6	3.07	3.77	2.85	1.33	2.56	1.21	3.3475	1.9875	2.06499	1.04613	0.0026077	0.0400407	up
LOC126982225	nuclear inhibitor of protein phosphatase 1-like	1.55	2.02	0.87	1.52	0.88	0.99	0.58	0.42	1.49	0.7175	2.52327	1.3353	0.00298355	0.0435371	up
LOC126982242	zinc finger protein GLIS3-like, transcript variant X1	1.41	0.85	1.44	0.67	4.74	4.03	5.76	1.89	1.0925	4.105	0.298822	-1.74264	1.95e-05	0.00149245	down
LOC126982294	uncharacterized LOC126982294, transcript variant X1	1.21	0.49	0.59	1.13	2.57	2.89	2.79	1.14	0.855	2.3475	0.399251	-1.32463	0.00105994	0.0226129	down
LOC126982298	uncharacterized LOC126982298, transcript variant X1	0.33	0.17	0.33	0.23	0.75	0.87	1.06	0.89	0.265	0.8925	0.336563	-1.57105	4.54e-05	0.00268091	down
LOC126982368	uncharacterized LOC126982368	919.11	543.32	968.38	678.14	443.98	560.37	334.05	226.99	777.237	391.348	2.26973	1.18252	0.000879469	0.0201338	up
LOC126982373	general transcription and DNA repair factor IIH helicase subunit XPD-like	5.9	8.68	7.43	11.8	4.88	3.73	5.2	3.15	8.4525	4.24	2.20084	1.13806	0.0001368	0.00588006	up
LOC126982456	uncharacterized LOC126982456	5.69	6.91	5.17	7.57	4.54	2.09	4.57	2.51	6.335	3.4275	2.16713	1.11578	0.000579228	0.0151234	up
LOC126982462	uncharacterized LOC126982462, transcript variant X2	17.53	19.98	9.98	36.83	10.17	8.88	12.64	12.01	21.08	10.925	2.17342	1.11996	0.00295699	0.0433416	up
LOC126982492	leucine-rich repeat neuronal protein 1-like, transcript variant X1	95.08	101.69	71.42	203.44	70.48	50.21	79.75	42.11	117.907	60.6375	2.24128	1.16432	0.000537258	0.0143371	up
LOC126982559	notchless protein homolog 1-like	4.54	13.08	7.65	18.43	7.74	3.07	5.89	3.01	10.925	4.9275	2.60102	1.37908	0.00316201	0.0453557	up
LOC126982671	uncharacterized LOC126982671	0.09	0.03	0.45	0.11	2.52	3.86	0.65	3.23	0.17	2.565	0.16064	-2.6381	0.00202801	0.0332399	down
LOC126982720	tubulin beta-2 chain, transcript variant X1	110.56	447.77	70.3	572.61	62.87	70.79	66.31	56.85	300.31	64.205	5.30682	2.40785	2.69e-05	0.00183996	up
LOC126982725	eukaryotic translation initiation factor 3 subunit E-A-like	64.24	78.62	51.36	85.2	46.45	33.73	43.72	30.99	69.855	38.7225	2.10151	1.07143	3.04e-05	0.00202075	up
LOC126982754	serine/threonine-protein kinase 10-like	1.06	1.66	1.84	2.81	4.47	4.64	6.33	3.76	1.8425	4.8	0.440045	-1.18428	0.000200901	0.00774022	down
LOC126982880	inversin-like	0.49	0.21	0.27	0.07	0.96	0.99	2.75	0.84	0.26	1.385	0.197635	-2.33909	4.07e-05	0.00247355	down
LOC126982980	cellular tumor antigen p53-like, transcript variant X1	2.85	3.04	3.57	1.89	9	9.53	4.05	7.64	2.8375	7.555	0.438422	-1.18961	0.00327054	0.0463859	down
LOC126982989	WD repeat-containing protein 75-like	5.79	8.45	6.46	16.04	5.68	3.94	3.53	2.89	9.185	4.01	2.59983	1.37842	0.000218797	0.00815617	up
LOC126983001	ATP-binding cassette sub-family F member 3-like	14.64	23.06	11.96	29.42	11.1	8.73	13.58	8.19	19.77	10.4	2.20715	1.14218	0.000637868	0.016156	up
LOC126983003	paraplegin-like, transcript variant X1	5.49	7.3	4.89	9.41	4.62	3.73	3.91	2.63	6.7725	3.7225	2.10363	1.07288	0.000466346	0.0130198	up
LOC126983004	zinc finger protein 277-like, transcript variant X7	4.83	10.49	7.59	12.03	4.33	3.8	5.4	3.81	8.735	4.335	2.3299	1.22027	0.000409954	0.0119644	up
LOC126983008	zinc transporter 1-like, transcript variant X2	4.2	3.44	11.51	3.33	25.64	35.03	16.23	25.51	5.62	25.6025	0.244464	-2.03231	3.77e-05	0.00236521	down
LOC126983038	uncharacterized LOC126983038, transcript variant X1	0.19	0.08	0.15	0.23	0.33	0.39	0.78	0.32	0.1625	0.455	0.410847	-1.28333	0.00254404	0.0393983	down
LOC126983040	uncharacterized protein F21D5.5-like, transcript variant X1	2.72	3.27	2.46	3.82	6.82	17.53	11.08	9.19	3.0675	11.155	0.310977	-1.68512	9.84e-06	0.000897659	down
LOC126983075	juvenile hormone esterase-like, transcript variant X2	57.84	101.07	123.27	53.88	46.16	30.64	37.02	12.2	84.015	31.505	3.2356	1.69403	0.000131363	0.00574408	up
LOC126983085	homer protein homolog 2-like, transcript variant X3	0.25	0.29	1.05	0.15	5.69	5.81	1.06	0.97	0.435	3.3825	0.116116	-3.10637	2.15e-05	0.00156366	down
LOC126983166	innexin inx2-like, transcript variant X1	297.04	210.85	209.13	482.72	214.61	130.6	163.6	169.22	299.935	169.507	2.00861	1.0062	0.00138636	0.0264828	up
LOC126983211	F-box only protein 21-like, transcript variant X6	1.67	0.42	1.41	0.36	5.38	4.42	8.3	1.99	0.965	5.0225	0.190316	-2.39353	2.22e-05	0.00160623	down
LOC126983237	uncharacterized LOC126983237, transcript variant X1	0.46	0.83	7.17	1.32	31.08	23.81	17.11	7.33	2.445	19.8325	0.132229	-2.91889	7.53e-05	0.00381904	down
LOC126983311	uncharacterized LOC126983311, transcript variant X6	3.41	9.58	5.45	13.11	20.79	35.54	15	45.13	7.8875	29.115	0.292662	-1.77269	0.000592386	0.0153359	down
LOC126983330	splicing factor 3A subunit 3-like	10.29	14.53	7.94	22.82	8.57	6.5	8.18	5.23	13.895	7.12	2.24319	1.16555	0.000700845	0.0173312	up
LOC126983456	protein ecdysoneless homolog	0.13	0.2	0.2	0.11	0.83	0.43	0.49	0.54	0.16	0.5725	0.328816	-1.60465	0.000824674	0.0193408	down
LOC126983459	oxygen-dependent coproporphyrinogen-III oxidase-like	4.82	2.55	2.69	2.69	11.14	9.62	4.85	6.61	3.1875	8.055	0.437662	-1.19211	0.00301434	0.0438703	down
LOC126983532	mediator of RNA polymerase II transcription subunit 6-like	8.51	9.89	9.67	13.37	5.42	4.35	5.01	4.31	10.36	4.7725	2.48883	1.31547	2.5e-06	0.000324456	up
LOC126983567	NF-kappa-B inhibitor alpha-like, transcript variant X1	0.6	0.53	1.3	0.9	9.3	11.31	17.57	7.49	0.8325	11.4175	0.0849969	-3.55645	3.32e-22	4.19e-18	down
LOC126983579	uncharacterized LOC126983579	0	0.25	0	0	0.22	1.92	1.68	1.13	0.0625	1.2375	0.0627051	-3.99527	0.00274935	0.0415838	down
LOC126983583	uncharacterized LOC126983583	1.15	0.89	2.07	1.94	3.08	4.28	7.01	2.96	1.5125	4.3325	0.357529	-1.48387	1.58e-05	0.00127972	down
LOC126983599	bestrophin-2-like, transcript variant X8	15.09	40.15	28.81	31.16	1.02	0.73	6.62	12.77	28.8025	5.285	2.55494	1.35329	0.00280867	0.0422036	up
LOC126983745	tubulin alpha chain-like	5.7	16.89	3.06	9.5	1.41	3.42	2.23	2.92	8.7875	2.495	4.06018	2.02154	0.000384488	0.0114324	up
LOC126983800	uncharacterized LOC126983800	0.38	0.31	0.11	0	24.01	1.73	1.4	0.09	0.2	6.8075	0.0383392	-4.70503	0.00295986	0.0433416	down
LOC126983807	uncharacterized LOC126983807	0	0.06	0	0	0.56	1.75	1.06	0	0.015	0.8425	0.0243139	-5.36207	0.000974202	0.0214104	down
LOC126983882	2',5'-phosphodiesterase 12-like	1.85	3.24	1.35	7.11	1.57	0.91	1.08	1.19	3.3875	1.1875	3.18544	1.67149	0.000763393	0.0182708	up
LOC126983884	receptor-type tyrosine-protein phosphatase F-like, transcript variant X1	0.07	0.07	0.03	0.06	0.58	0.23	0.26	0.33	0.0575	0.35	0.18345	-2.44654	0.000236426	0.00853033	down
LOC126983902	signal transducer and activator of transcription 5B-like, transcript variant X1	3.98	2.64	2.09	2.14	10.22	11.19	11.7	8.7	2.7125	10.4525	0.305424	-1.71112	1.38e-07	3.55e-05	down
LOC126983911	nudC domain-containing protein 1-like	3.02	3.45	2.59	2.47	1.68	1.2	2.49	0.64	2.8825	1.5025	2.33451	1.22312	0.00272765	0.0414794	up
LOC126983931	U3 small nucleolar RNA-associated protein 4 homolog	1.37	2.28	1.29	5.76	1.63	0.74	1.01	0.86	2.675	1.06	2.84252	1.50717	0.00313765	0.0450574	up
LOC126984028	protein CREG1-like	6.47	3.27	6.2	6.15	35.51	30.31	18.84	15.81	5.5225	25.1175	0.238896	-2.06555	6.47e-09	3.4e-06	down
LOC126984176	titin homolog, transcript variant X1	0.38	0.36	0.58	0.45	2	1.48	0.73	1.29	0.4425	1.375	0.367535	-1.44404	0.00028176	0.00941958	down
LOC126984229	uncharacterized LOC126984229, transcript variant X1	0.04	0.02	0.08	0.1	0.03	0.09	1.68	0.39	0.06	0.5475	0.120652	-3.05107	0.00124095	0.0249713	down
LOC126984332	basic proline-rich protein-like	1.93	3.78	3.8	0.97	23.02	12.85	18.04	5.89	2.62	14.95	0.169533	-2.56036	1.24e-05	0.00107607	down
LOC126984336	mucin-19-like	1.74	0.28	3.6	1.01	18.81	17.24	16.4	6.4	1.6575	14.7125	0.13097	-2.93269	2.52e-06	0.000324456	down
LOC126984373	uncharacterized LOC126984373, transcript variant X1	0.98	0.86	2.2	1.82	4.57	4.34	4.29	2.54	1.465	3.935	0.42503	-1.23436	0.000629762	0.0161099	down
LOC126984393	DDRGK domain-containing protein 1-like, transcript variant X1	12.37	5.66	14.7	11.83	32.18	38.35	30.1	19.85	11.14	30.12	0.417836	-1.25899	0.000302106	0.00989046	down
LOC126984439	uncharacterized LOC126984439, transcript variant X1	0.79	0.29	0.46	0.43	3.61	5.02	2	0.98	0.4925	2.9025	0.163156	-2.61568	9.87e-06	0.000897659	down
LOC126984440	uncharacterized LOC126984440	0.88	0.74	1.98	0.71	7.72	6.68	4.82	1.3	1.0775	5.13	0.230708	-2.11586	8.32e-05	0.0041228	down
LOC126984472	plexin domain-containing protein 1-like, transcript variant X2	3.72	0.8	1.45	1.89	14.84	9.83	14.77	7.01	1.965	11.6125	0.213043	-2.23078	9.04e-07	0.000153465	down
LOC126984473	uncharacterized LOC126984473, transcript variant X3	1.19	0.52	0.94	1.47	4.27	3.2	9.53	1.35	1.03	4.5875	0.205376	-2.28366	6.3e-06	0.000627586	down
LOC126984475	uncharacterized LOC126984475	0.17	0.04	0.08	0.31	0.48	0.88	0.98	0.58	0.15	0.73	0.225761	-2.14713	0.000346657	0.010737	down
LOC126984501	eEF1A lysine and N-terminal methyltransferase-like	1.38	4.44	2.59	4.62	1.7	1.09	1.5	0.87	3.2575	1.29	2.96739	1.56919	0.000553431	0.0146312	up
LOC126984502	ATP-dependent zinc metalloprotease YME1L-like, transcript variant X1	4.93	5.56	5.63	4.28	2.8	1.43	2.21	1.65	5.1	2.0225	2.98188	1.57622	3.21e-07	7.08e-05	up
LOC126984503	uncharacterized LOC126984503	1.75	0.43	2.56	0.6	8.47	7.57	9.77	3.29	1.335	7.275	0.214501	-2.22094	4.68e-05	0.00273682	down
LOC126984528	uncharacterized LOC126984528, transcript variant X4	0.65	0.39	0.51	0.96	1.97	2.5	3.79	1.21	0.6275	2.3675	0.285853	-1.80666	8.32e-05	0.0041228	down
LOC126984533	uncharacterized LOC126984533	104.57	182.43	70.44	104.35	35.73	45.25	55.42	37.24	115.448	43.41	2.96085	1.56601	0.00125414	0.0251855	up
LOC126984536	oocyte zinc finger protein XlCOF15-like	0.1	0.05	0.21	0.22	0.77	0.67	0.93	0.28	0.145	0.6625	0.246415	-2.02084	6.26e-05	0.00343678	down
LOC126984546	uncharacterized LOC126984546, transcript variant X2	3.79	3.67	3.11	3.95	1.52	1.73	2.64	2.18	3.63	2.0175	2.04071	1.02907	0.00182546	0.0315196	up
LOC126984575	serine/threonine-protein kinase H1 homolog, transcript variant X1	4.26	3.77	2.73	5.23	2.74	8.95	2.07	4.96	3.9975	4.68	0.469	-1.09234	0.000811599	0.0191347	down
LOC126984606	uncharacterized LOC126984606	0.17	0.05	0.34	0.16	1.52	0.86	1.78	0.34	0.18	1.125	0.18834	-2.40859	6.58e-05	0.00353663	down
LOC126984607	uncharacterized LOC126984607	0.17	0.15	0.16	0.46	1.12	1.41	2.24	0.45	0.235	1.305	0.2425	-2.04395	0.000278816	0.00941958	down
LOC126984664	phospholipid-transporting ATPase ID-like, transcript variant X1	0.81	0.29	1.6	0.5	4.55	4.89	4.67	0.62	0.8	3.6825	0.21789	-2.19833	0.000243683	0.00853033	down
LOC126984666	uncharacterized LOC126984666, transcript variant X1	0.54	0.49	0.75	0.8	2.6	6.71	10.06	1.3	0.645	5.1675	0.190128	-2.39496	6.26e-06	0.000627586	down
LOC126984669	uncharacterized LOC126984669, transcript variant X1	0.37	0.15	0.66	0.26	1.73	2.97	2.68	0.42	0.36	1.95	0.208906	-2.25907	0.000192779	0.00755001	down
LOC126984835	nascent polypeptide-associated complex subunit alpha, muscle-specific form-like, transcript variant X1	0.24	0.24	0.47	0.35	1.11	0.96	1	0.49	0.325	0.89	0.422749	-1.24213	0.00138077	0.0264375	down
LOC126984873	basic salivary proline-rich protein 1-like	2.26	3.82	1.91	5.69	1.97	1.13	1.08	1.91	3.42	1.5225	2.48068	1.31074	0.00363569	0.0496694	up
LOC126985041	nucleolar protein 14-like	2	3.9	3.07	5.79	2.59	1.6	1.97	1.69	3.69	1.9625	2.15548	1.10801	0.00175866	0.0306854	up
LOC126985136	TATA element modulatory factor-like, transcript variant X2	5.58	3.32	8.73	8.07	19.07	17.34	15.71	12.11	6.425	16.0575	0.427837	-1.22487	0.000460629	0.0129443	down
LOC126985137	membrane-associated tyrosine- and threonine-specific cdc2-inhibitory kinase-like	0.77	0.51	0.73	0.89	6.41	1.31	1.93	34.22	0.725	10.9675	0.47884	-1.06239	0.00196603	0.0327014	down
LOC126985207	mucin-5AC-like	0.15	0.02	0.64	0.14	2.03	2.11	0.52	1.25	0.2375	1.4775	0.177537	-2.49381	0.00141264	0.0268443	down
LOC126985210	glucose-6-phosphate 1-dehydrogenase-like	9.33	7.06	14.85	11.32	33.64	35.6	21.74	46.16	10.64	34.285	0.359498	-1.47595	3.95e-05	0.00242543	down
LOC126985216	uncharacterized LOC126985216, transcript variant X1	33.82	28.47	79.32	33.78	104.13	88.38	117.53	53.83	43.8475	90.9675	0.475804	-1.07156	0.00231634	0.0365594	down
LOC126985219	glycoprotein 3-alpha-L-fucosyltransferase A-like, transcript variant X1	7.16	2.62	7.93	5.38	15.38	13.61	20.09	8.27	5.7725	14.3375	0.445732	-1.16575	0.00171929	0.0303445	down
LOC126985220	facilitated trehalose transporter Tret1-2 homolog, transcript variant X1	10.22	16.04	12.37	14.5	5.67	6.15	4.52	6.79	13.2825	5.7825	2.54413	1.34717	1.09e-05	0.0009791	up
LOC126985221	carboxypeptidase B-like	4.24	3.17	4.42	4.81	11.23	14.61	19.64	7.35	4.16	13.2075	0.364265	-1.45694	1.66e-05	0.00131576	down
LOC126985232	actin nucleation-promoting factor WASL-like	28.1	19.32	20.39	60.61	10.62	7.71	21.41	11.58	32.105	12.83	2.81645	1.49388	0.000279909	0.00941958	up
LOC126985259	uncharacterized LOC126985259, transcript variant X12	1.15	0.08	2.3	0.54	7.57	7.65	9.95	3.13	1.0175	7.075	0.168757	-2.56698	0.000205538	0.00782346	down
LOC126985364	platelet glycoprotein V-like, transcript variant X3	0.05	0.03	0	0.04	0.28	0.4	0.08	0.05	0.03	0.2025	0.116251	-3.10468	0.00122047	0.0246374	down
LOC126985407	uncharacterized LOC126985407, transcript variant X4	19.31	9.15	17.25	3.29	43.99	51.48	96.44	25.18	12.25	54.2725	0.270609	-1.88572	0.000418058	0.012117	down
LOC126985429	small nuclear ribonucleoprotein-associated protein B-like	23.42	37.93	13.03	42.18	16.74	9.87	12.57	10.4	29.14	12.395	2.73542	1.45176	0.000316647	0.0101682	up
LOC126985442	NAD kinase-like, transcript variant X3	0.65	0.99	2.88	1.71	3.06	4.24	7.9	3.49	1.5575	4.6725	0.378361	-1.40217	0.00357633	0.049124	down
LOC126985483	DNA damage-inducible transcript 4-like protein	100.7	40.3	136.82	19.91	574.61	355.11	323.39	197.62	74.4325	362.683	0.233578	-2.09802	0.000680873	0.0170043	down
LOC126985485	protein charybde-like	16.78	32.63	56.29	18.58	727.85	680.72	573.26	347.37	31.07	582.3	0.0630222	-3.988	7.78e-19	4.92e-15	down
LOC126985501	uncharacterized LOC126985501, transcript variant X2	0.72	0.11	1.64	1.48	12.45	11.28	8.86	6.48	0.9875	9.7675	0.110544	-3.17731	4.92e-08	1.68e-05	down
LOC126985573	G protein-activated inward rectifier potassium channel 3-like, transcript variant X1	5.92	1.92	6.82	5.37	14.58	14.46	12.73	8.03	5.0075	12.45	0.420489	-1.24986	0.000303493	0.00991018	down
LOC126985582	solute carrier family 45 member 3-like	53.78	54.21	53.51	69.33	41.52	39.2	81.05	46.99	57.7075	52.19	2.12979	1.09071	0.00171061	0.0302759	up
LOC126985621	uncharacterized LOC126985621	18.52	2.54	26.42	7.18	82.24	62.78	120.88	48.9	13.665	78.7	0.229899	-2.12093	0.000135397	0.00585303	down
LOC126985628	tropomyosin	814.19	793.95	515.89	1345.61	628.26	424.23	463.16	463.71	867.41	494.84	2.11199	1.0786	0.00170787	0.0302698	up
LOC126985663	uncharacterized LOC126985663	2.46	0.39	10.28	1.14	13.84	30.08	36.31	15.79	3.5675	24.005	0.166828	-2.58357	0.000544651	0.0144292	down
LOC126985671	uncharacterized LOC126985671	1.86	0.25	2.12	1.39	5.38	5.79	3.25	6.35	1.405	5.1925	0.283458	-1.8188	0.000919244	0.0206843	down
LOC126985724	uncharacterized protein ZK1073.1-like, transcript variant X1	39.91	13.29	28.66	17.47	86.11	70.41	78.52	41.89	24.8325	69.2325	0.431083	-1.21396	0.00226365	0.0359368	down
LOC126985740	uncharacterized LOC126985740, transcript variant X1	2.77	3.17	5.74	13.32	33.95	82.38	23.02	29.74	6.25	42.2725	0.147774	-2.75853	3.25e-07	7.08e-05	down
LOC126985756	cytochrome P450 3A11-like, transcript variant X43	2.15	2.37	9.32	3.41	43.07	71.35	44.21	11.12	4.3125	42.4375	0.0870577	-3.52188	2.96e-12	5.35e-09	down
LOC126985759	tRNA pseudouridine synthase Pus10-like, transcript variant X1	1.23	4.57	2.31	7.34	1.36	0.61	1.96	0.5	3.8625	1.1075	4.14251	2.0505	0.000483697	0.0132992	up
LOC126985761	cytochrome P450 3A11-like	72.56	30.74	90.89	161.72	146.49	274.88	365.7	241.7	88.9775	257.192	0.382193	-1.38763	0.00202692	0.0332399	down
LOC126985764	NADH-ubiquinone oxidoreductase chain 5-like	0.3	0.2	2.61	1.97	40.21	22.84	31.48	12.5	1.27	26.7575	0.0854227	-3.54924	9.98e-07	0.000163749	down
LOC126985777	uncharacterized LOC126985777, transcript variant X2	1.16	0.74	0.92	0.9	3	2.64	4.21	1.44	0.93	2.8225	0.472663	-1.08112	0.0016162	0.0292413	down
LOC126985791	uncharacterized LOC126985791, transcript variant X1	1.82	0.38	0.08	0.13	1.57	1.3	3.21	0.38	0.6025	1.615	0.352956	-1.50244	0.00204502	0.0333888	down
LOC126985798	myb-like protein X, transcript variant X1	2.51	0.62	3.36	2.26	14.67	17.23	13.06	6.19	2.1875	12.7875	0.1907	-2.39062	4.92e-07	0.000103589	down
LOC126985800	uncharacterized LOC126985800	0.61	0.36	0.82	0.29	0.82	6.69	1.38	1.68	0.52	2.6425	0.210176	-2.25033	0.00205789	0.0335555	down
LOC126985816	transmembrane protein 68-like, transcript variant X1	5.82	7.99	5.62	6.95	18.42	41.06	7.11	15.61	6.595	20.55	0.348911	-1.51907	0.00358047	0.0491275	down
LOC126985863	acyl-CoA-binding domain-containing protein 5-like, transcript variant X1	7.71	3.1	8.75	4.23	16.63	25.67	21.84	14.62	5.9475	19.69	0.357	-1.48601	0.000243177	0.00853033	down
LOC126985872	sestrin-2-like, transcript variant X1	0.21	0.17	0.98	0.13	2.36	3.63	1.37	2.36	0.3725	2.43	0.144012	-2.79574	5.61e-06	0.000586208	down
LOC126985892	protein bicaudal C homolog 1-like, transcript variant X2	4.01	0.92	6.83	1.38	8.25	9.39	14.63	10.59	3.285	10.715	0.342469	-1.54595	0.00028057	0.00941958	down
LOC126985936	serine/threonine-protein kinase Warts-like, transcript variant X2	0.65	0.15	1.06	0.59	3.4	1.84	2.12	1.87	0.6125	2.3075	0.302598	-1.72453	0.000442388	0.0125724	down
LOC126985951	uncharacterized LOC126985951, transcript variant X1	8.97	3.09	14.3	5.13	24.34	37.11	45.43	21.26	7.8725	32.035	0.276794	-1.85312	6.88e-05	0.0036484	down
LOC126985952	uncharacterized LOC126985952	2.97	0.57	2.38	2.11	6.8	14.11	11.41	5.52	2.0075	9.46	0.250932	-1.99463	4.09e-05	0.00247429	down
LOC126985974	ELMO domain-containing protein 1-like, transcript variant X1	1.07	0.93	2.79	1.33	5.44	7.29	10.56	2.4	1.53	6.4225	0.270255	-1.88761	0.00010681	0.00507429	down
LOC126985981	abnormal cell migration protein 10-like, transcript variant X1	1.22	1.74	2.99	4.6	10.55	6.55	9.05	6.39	2.6375	8.135	0.363714	-1.45913	0.000157214	0.00651383	down
LOC126985982	uncharacterized LOC126985982	1.86	6.47	3.56	3.84	14.39	16.95	25.76	12.57	3.9325	17.4175	0.247023	-2.01728	0.00126243	0.0252354	down
LOC126985984	uncharacterized LOC126985984	0.92	1.94	1.44	4.14	6.16	6.14	10.79	7.62	2.11	7.6775	0.309992	-1.6897	0.000116729	0.00534458	down
LOC126986009	uncharacterized LOC126986009	0.26	0.26	0.71	0.17	1.63	1.68	0.96	0.91	0.35	1.295	0.27152	-1.88087	1.21e-05	0.00106291	down
LOC126986010	bromodomain adjacent to zinc finger domain protein 2B-like	0.62	0.42	0.95	1.25	2.98	4.3	4.05	3.31	0.81	3.66	0.348418	-1.52111	0.000240611	0.00853033	down
LOC126986014	leucine-rich repeat-containing protein 26-like	2.68	1.13	6.24	2.29	9.09	13.24	10.12	6.19	3.085	9.66	0.296675	-1.75304	1.97e-05	0.00149618	down
LOC126986018	uncharacterized LOC126986018	47.16	138.87	34.27	70.68	28.62	37.44	40.56	24.6	72.745	32.805	2.61452	1.38654	0.00302159	0.04388	up
LOC126986034	neuronal PAS domain-containing protein 2-like	0.7	0.41	0.54	0.21	0.75	1.72	0.98	1.44	0.465	1.2225	0.404692	-1.3051	0.00339938	0.0475724	down
LOC126986035	apoptosis-stimulating of p53 protein 2-like	0.19	0.04	0.26	0.15	0.6	0.89	0.54	0.27	0.16	0.575	0.233366	-2.09933	0.000647832	0.0163406	down
LOC126986062	U1 small nuclear ribonucleoprotein C-like	13.75	19.01	10.52	24.94	9.04	7.39	8.76	9.88	17.055	8.7675	2.2257	1.15426	0.00118631	0.0242972	up
LOC126986078	uncharacterized LOC126986078	7.89	5.47	7.87	20.1	6.7	2.73	3.92	4.56	10.3325	4.4775	2.82493	1.49822	0.00129853	0.0254292	up
LOC126986106		2.93	1.68	2.42	6.84	10.29	7.88	9.37	6.38	3.4675	8.48	0.446634	-1.16284	0.00317651	0.0454604	down
LOC126986109	nuclear receptor coactivator 1-like, transcript variant X1	6.51	2.61	7.79	6.37	19.47	16.71	13.15	12.12	5.82	15.3625	0.432887	-1.20794	0.000824935	0.0193408	down
LOC126986145	uncharacterized LOC126986145, transcript variant X1	21.5	240.73	142.72	55.02	111.16	2.22	13.06	43.92	114.993	42.59	3.75692	1.90955	6.31e-07	0.000122425	up
LOC126986150	programmed cell death protein 10-like, transcript variant X1	2.32	3.39	4.88	6.94	12.65	11.69	20.17	6.22	4.3825	12.6825	0.394869	-1.34055	0.00130988	0.0255842	down
LOC126986163	uncharacterized LOC126986163	0.38	0.98	0.38	0.63	1.57	2.3	3.11	0.98	0.5925	1.99	0.349599	-1.51623	0.00188897	0.0320623	down
LOC126986194	tolloid-like protein 2, transcript variant X1	0.13	0.11	0.15	0.12	1.01	0.93	0.7	0.4	0.1275	0.76	0.192546	-2.37673	6.7e-09	3.4e-06	down
LOC126986204	uncharacterized LOC126986204	0.3	0.68	1.25	0.15	1.27	2.1	7.01	3.7	0.595	3.52	0.170353	-2.5534	2.28e-10	2.22e-07	down
LOC126986205	uncharacterized LOC126986205	0.79	0.54	1.17	1.38	4.55	2.83	3.01	3.62	0.97	3.5025	0.402859	-1.31165	0.000777421	0.0185014	down
LOC126986210	uncharacterized LOC126986210	0.28	0.22	0.13	0.17	0.86	1.56	1.55	0.88	0.2	1.2125	0.194758	-2.36025	4.91e-09	2.96e-06	down
LOC126986229	uncharacterized LOC126986229	1.36	1.19	1.41	4.6	5.7	5.63	8.82	10.37	2.14	7.63	0.309022	-1.69422	0.000117864	0.00535773	down
LOC126986234	nuclear receptor coactivator 6-like, transcript variant X2	0.24	0.17	0.3	0.28	1.35	0.72	0.88	0.32	0.2475	0.8175	0.318782	-1.64936	0.000378676	0.0113396	down
LOC126986282	uncharacterized LOC126986282	2.07	0.92	2.63	2.12	14.77	13.38	19.81	4.71	1.935	13.1675	0.160515	-2.63922	2.49e-08	1.01e-05	down
LOC126986283	uncharacterized LOC126986283	0.91	0.53	0.52	0.44	93.3	41.02	16.62	4.18	0.6	38.78	0.0957442	-3.38467	4.48e-06	0.000501561	down
LOC126986284	FAS-associated factor 2-like, transcript variant X1	10.82	6.8	10.44	6.58	27.24	46.73	60.09	19.28	8.66	38.335	0.347154	-1.52635	3.27e-06	0.000398936	down
LOC126986315	golgin subfamily A member 6-like protein 22, transcript variant X1	14.07	8.4	13.91	15.45	38.07	47.28	43.73	33.01	12.9575	40.5225	0.372765	-1.42366	3.1e-07	7.01e-05	down
LOC126986327	peptidyl-prolyl cis-trans isomerase-like 1	1.29	2.81	1.76	4.39	0.97	0.91	0.6	0.92	2.5625	0.85	3.38266	1.75816	0.000350414	0.0107884	up
LOC126986337	uncharacterized LOC126986337	0.04	0	0.27	0.04	0.95	0.52	0.64	0.83	0.0875	0.735	0.125793	-2.99088	0.00142745	0.0270041	down
LOC126986349	uncharacterized LOC126986349	2.54	1.73	3.96	3.66	8.78	9.03	31.19	2.71	2.9725	12.9275	0.250459	-1.99735	0.000937206	0.0209619	down
LOC126986350	uncharacterized LOC126986350	8.31	3.59	4.81	1.51	15.1	19.88	24.45	5.07	4.555	16.125	0.395883	-1.33685	0.000240195	0.00853033	down
LOC126986402	trichohyalin-like, transcript variant X1	17.65	3	15.72	11.86	28.66	38.24	47.99	34.29	12.0575	37.295	0.350906	-1.51084	0.000862364	0.0198501	down
LOC126986433	uncharacterized LOC126986433	40.66	17.39	17.9	28.99	13.64	10.85	11.96	15.23	26.235	12.92	2.29706	1.19979	0.000767785	0.0183412	up
LOC126986466	uncharacterized LOC126986466, transcript variant X1	6.3	1.9	7.74	2.4	17.44	20.05	33.17	9.43	4.585	20.0225	0.275815	-1.85823	0.000325985	0.0103504	down
LOC126986487	uncharacterized LOC126986487, transcript variant X3	2.42	1.24	1.54	2.91	4.18	7.3	7.08	6.8	2.0275	6.34	0.289823	-1.78675	1.46e-06	0.000217029	down
LOC126986586	uncharacterized LOC126986586, transcript variant X2	2.97	6	2.77	3.74	1.1	1.45	2.43	0.48	3.87	1.365	3.44741	1.78551	0.00136643	0.0262424	up
LOC126986628	exosome complex component RRP46-like, transcript variant X2	7.66	14.98	7.73	7.57	6.12	3.15	5.62	5.02	9.485	4.9775	2.28715	1.19355	0.00339133	0.0475651	up
LOC126986636	probable RNA-binding protein 19, transcript variant X1	1.96	5.36	3.54	7.8	2.47	1.41	1.88	1.21	4.665	1.7425	3.10006	1.63229	0.000218356	0.00815617	up
LOC126986655	3-hydroxy-3-methylglutaryl-coenzyme A reductase-like, transcript variant X2	0.47	0.55	0.94	1.2	2.02	2.23	1.84	1.45	0.79	1.885	0.474428	-1.07574	0.00251934	0.0390636	down
LOC126986702	maltase A3-like, transcript variant X2	221.85	164.35	169.01	220.62	140.4	58.38	101.45	80.58	193.958	95.2025	2.37303	1.24673	1.58e-05	0.00127972	up
LOC126986828	actin, clone 403, transcript variant X2	396.91	1264.47	351.86	1522.17	247.6	190.59	277.53	289.98	883.852	251.425	4.0027	2.00097	3.67e-05	0.00234454	up
LOC126986832	actin, clone 403-like	75.05	137.03	19.47	325	13.16	21.41	28.92	35.22	139.137	24.6775	6.10338	2.60961	5.33e-05	0.00304923	up
LOC126986836	myb-like protein X, transcript variant X1	0.77	1.02	1.3	1.79	4.72	2.68	3.41	1.68	1.22	3.1225	0.452818	-1.143	0.0034293	0.0478004	down
LOC126986866	ADP-ribosylation factor-like protein 4C, transcript variant X2	18.06	21.09	34.72	14.76	50.37	73.76	77.52	58.43	22.1575	65.02	0.38656	-1.37124	0.00019819	0.00770623	down
LOC126986885	sarcosine dehydrogenase, mitochondrial-like, transcript variant X1	45.95	22.3	27.36	12.39	13.17	8.75	17.03	7.4	27	11.5875	2.84825	1.51007	0.000467306	0.0130198	up
LOC126986931	WD repeat-containing protein 43-like, transcript variant X1	7.39	14.33	9.73	20.99	8.55	5.14	7.14	5.17	13.11	6.5	2.32942	1.21997	0.000756853	0.0182178	up
LOC126986944	homeotic protein spalt-major-like, transcript variant X1	3.63	2.8	5.83	1.57	11.82	13.1	13.81	9.72	3.4575	12.1125	0.275089	-1.86203	7.32e-06	0.000711107	down
LOC126986949	orcokinin peptides type A-like	3.77	1.01	0	0.1	0.06	0	0	0	1.22	0.015	86.8559	6.44055	0.00015321	0.0063898	up
LOC126987017	actin-3-like	5955.38	4175.27	1839.37	6558.22	2651.81	1146.91	3143.76	1380.66	4632.06	2080.78	2.61228	1.38531	0.00128538	0.02542	up
LOC126987086	NHS-like protein 1, transcript variant X1	0.54	0.15	0.6	0.64	1.18	1.38	0.88	0.99	0.4825	1.1075	0.380128	-1.39544	0.00118099	0.0242275	down
LOC126987094	uncharacterized LOC126987094	2.72	5.35	2.13	6.05	2.16	1.35	1.73	0.95	4.0625	1.5475	3.11992	1.64151	0.000460941	0.0129443	up
LOC126987125	regucalcin-like	3.78	4.02	15.67	3.92	23.62	24.8	32.61	14.68	6.8475	23.9275	0.329646	-1.60101	0.00186761	0.0318501	down
LOC126987127	DNA-directed RNA polymerase III subunit RPC3-like	2.27	3.12	2.17	5.35	1.64	1.14	1.69	1.67	3.2275	1.535	2.40039	1.26327	0.000708954	0.0173625	up
LOC126987161	E3 ubiquitin-protein ligase MARCHF9-like	12.59	12.02	16.58	9.3	30.8	33.72	27.76	20.75	12.6225	28.2575	0.465293	-1.10379	1.25e-05	0.00107607	down
LOC126987191	nuclear migration protein nudC-like	2.12	0.76	3.79	2.22	6.41	7.35	10.41	4.26	2.2225	7.1075	0.365397	-1.45247	0.00123909	0.0249713	down
LOC126987199	histone deacetylase 3-like	11.5	7.99	13.54	11.7	7.03	5.41	7.01	6.25	11.1825	6.425	2.07806	1.05523	0.000631453	0.0161205	up
LOC126987222	uncharacterized LOC126987222	0.81	0.71	0.75	0.88	2.41	3.02	7.58	3.32	0.7875	4.0825	0.254407	-1.97479	0.000165753	0.00677872	down
LOC126987230	uncharacterized LOC126987230	0.16	0.21	0.5	0.31	1.14	1.35	2.91	0.83	0.295	1.5575	0.200139	-2.32092	0.00332411	0.046935	down
LOC126987231	probable ribonuclease ZC3H12C, transcript variant X1	1.18	0.72	1.63	1.8	5.16	2.69	5.29	2.91	1.3325	4.0125	0.387337	-1.36834	5.67e-05	0.00318348	down
LOC126987295	calcium-transporting ATPase sarcoplasmic/endoplasmic reticulum type-like, transcript variant X1	25.05	60.61	17.38	58.53	27.2	13.85	15.33	12.27	40.3925	17.1625	2.75586	1.4625	0.00126407	0.0252354	up
LOC126987306	mucin-5AC-like, transcript variant X1	0.38	0.1	0.52	0.15	1.99	1.95	1.67	0.57	0.2875	1.545	0.183595	-2.4454	2.03e-05	0.00150752	down
LOC126987310	WSCD family member AGAP003962-like	1.24	2.43	1.42	1.89	2.63	13.43	4.43	5.33	1.745	6.455	0.289083	-1.79044	1.11e-06	0.000175088	down
LOC126987311	uncharacterized LOC126987311	0.13	0.07	0.39	0.42	3.47	2	5.69	0.74	0.2525	2.975	0.095269	-3.39185	8.89e-07	0.000153465	down
LOC126987319	uncharacterized LOC126987319	0.57	0.42	1.91	0.2	9.38	10.79	9.84	3.85	0.775	8.465	0.113754	-3.13601	6.47e-08	2.05e-05	down
LOC126987475	39S ribosomal protein L18, mitochondrial-like	25.56	25.93	17.78	34.28	12.57	13.46	15.18	15.28	25.8875	14.1225	2.06846	1.04856	0.00159176	0.0289922	up
LOC126987495	four and a half LIM domains protein 2-like, transcript variant X1	19.44	9.52	19.65	14.87	51.89	34.69	40.16	28.58	15.87	38.83	0.428392	-1.223	2.51e-05	0.00176955	down
LOC126987531	nuclear pore complex protein Nup205-like	4.3	6.01	3.03	8.27	3.46	2.23	3.42	2.33	5.4025	2.86	2.18853	1.12996	0.000906266	0.020598	up
LOC126987557	coiled-coil domain-containing protein 40-like, transcript variant X1	0.05	0.05	0.13	0.13	1.36	0.28	0.33	0.76	0.09	0.6825	0.128784	-2.95697	0.000168487	0.00686828	down
LOC126987598	G1/S-specific cyclin-D2-like, transcript variant X1	1.26	0.93	1.05	0.82	3.73	2.29	2.47	1.73	1.015	2.555	0.429021	-1.22088	0.000593436	0.0153359	down
LOC126987731	DDB1- and CUL4-associated factor 13-like	4.65	11.77	7.17	16.94	4.12	3.57	6.15	2.84	10.1325	4.17	2.82245	1.49695	0.000335766	0.0105287	up
LOC126987738	uncharacterized LOC126987738, transcript variant X2	973.73	1409.99	319.36	1303.4	378.48	237.98	647.3	208.77	1001.62	368.132	2.90763	1.53984	0.000235238	0.00851778	up
LOC126987805	nuclear pore complex protein Nup107-like, transcript variant X2	6.41	7.07	3.62	8.2	3.7	3	4.56	2.95	6.325	3.5525	2.06951	1.04929	0.000991524	0.0217035	up
LOC126987837	insulin-like growth factor-binding protein complex acid labile subunit	0.09	0.02	0.11	0.04	0.39	0.29	0.22	0.39	0.065	0.3225	0.224737	-2.15369	0.00126784	0.0252709	down
LOC126987883	mitochondrial uncoupling protein Bmcp-like, transcript variant X2	4.07	2.1	3.64	2.12	12.45	11.98	8.9	5.84	2.9825	9.7925	0.357309	-1.48476	9.96e-05	0.00484028	down
LOC126987893	phosphatidylinositol 3,4,5-trisphosphate 3-phosphatase TPTE2-like, transcript variant X1	6.04	2.06	5.21	2.69	13	13.03	13.45	10.02	4	12.375	0.362901	-1.46235	0.000170306	0.00689793	down
LOC126987898	uncharacterized LOC126987898, transcript variant X1	1.55	0.98	2.99	0.89	7.86	11.28	9.63	24.07	1.6025	13.21	0.122437	-3.02988	9.99e-09	4.86e-06	down
LOC126987909	uncharacterized LOC126987909, transcript variant X1	1.67	1.9	2.34	4.15	19.73	0.69	7.62	0.94	2.515	7.245	3.0003	1.58511	0.000258651	0.00890621	up
LOC126987933	bifunctional protein GlmU-like, transcript variant X3	23.69	1.96	14.51	6.28	15.28	5.83	69.49	13.72	11.61	26.08	0.250844	-1.99514	0.000878585	0.0201338	down
LOC126987941	U2 small nuclear ribonucleoprotein A'-like	19.09	30.55	15.26	33.45	10.67	9.25	17.56	11.48	24.5875	12.24	2.33606	1.22408	0.000588277	0.0152861	up
LOC126987951	serine/arginine repetitive matrix protein 2-like, transcript variant X1	0.92	0.78	1.57	1.7	7.14	3.97	8.52	2.73	1.2425	5.59	0.259155	-1.94811	6.4e-07	0.000122425	down
LOC126987991	glutamate carboxypeptidase 2-like	5.64	6.77	0.23	9.02	0.17	0.1	0.4	0.85	5.415	0.38	15.5017	3.95436	3.05e-06	0.000378407	up
LOC126987996	mRNA turnover protein 4 homolog, transcript variant X2	9.03	31.1	10.66	57.26	9.16	5.66	6.44	8.28	27.0125	7.385	4.08551	2.03052	0.000227311	0.00834709	up
LOC126988028	rRNA 2'-O-methyltransferase fibrillarin-like, transcript variant X1	14.08	50.23	15.76	60.2	19.02	12.16	13.65	14.84	35.0675	14.9175	2.67718	1.42071	0.00340654	0.04762	up
LOC126988137	uncharacterized LOC126988137, transcript variant X6	7.83	10.16	7.58	31.04	9.36	5.16	4.96	1.31	14.1525	5.1975	3.13125	1.64674	0.00350466	0.0485087	up
LOC126988195	nuclear pore glycoprotein p62-like, transcript variant X4	6.48	6.46	6.83	10.42	3.75	4.07	4.92	2.28	7.5475	3.755	2.25006	1.16997	2.58e-05	0.0017888	up
LOC126988197	leucine-rich PPR motif-containing protein, mitochondrial-like, transcript variant X1	3.12	4.71	4.95	3.39	2.65	1.48	1.8	1.89	4.0425	1.955	2.44305	1.28868	0.000244172	0.00853033	up
LOC126988246	uncharacterized LOC126988246	0.58	0.58	0.31	0.68	2.06	1.44	1.71	2.48	0.5375	1.9225	0.267729	-1.90116	6.51e-05	0.00352985	down
LOC126988310	uncharacterized LOC126988310	16.17	0.46	0.84	3.88	0.12	0.37	0.21	0.59	5.3375	0.3225	17.0629	4.09279	0.000112945	0.00523454	up
LOC126988347	uncharacterized LOC126988347	8.18	3.17	7.49	5.12	13.55	17.38	22.82	20.84	5.99	18.6475	0.375674	-1.41245	0.000103587	0.00497237	down
LOC126988388	zinc finger protein 239-like, transcript variant X2	0.44	0.76	1.04	1.44	0.27	0.34	0.26	0.06	0.92	0.2325	5.7332	2.51934	8.8e-06	0.000812098	up
LOC126988389	uncharacterized LOC126988389, transcript variant X1	0.07	0.08	0.04	0.16	4.22	4.03	0.34	1.31	0.0875	2.475	0.0451493	-4.46915	2.64e-08	1.01e-05	down
LOC126988395	NPC intracellular cholesterol transporter 1-like, transcript variant X1	1.99	1.18	1.74	3.36	1.65	0.82	0.99	0.86	2.0675	1.08	2.20078	1.13801	0.00274853	0.0415838	up
LOC126988474	translocating chain-associated membrane protein 1-like, transcript variant X3	41.34	59.89	66.45	13.4	30.38	85.35	137.22	33.87	45.27	71.705	0.257256	-1.95872	3.79e-06	0.000435218	down
LOC126988476	nucleoside diphosphate kinase homolog 5-like, transcript variant X2	0.56	0.24	0.57	0.41	1.92	0.87	1.53	0.99	0.445	1.3275	0.393504	-1.34555	0.00161551	0.0292413	down
LOC126988477	chromatin assembly factor 1 subunit A-like	0	0	0.05	0.03	0.21	0.32	0.19	0.22	0.02	0.235	0.08587	-3.5417	0.000313093	0.0100933	down
LOC126988509	integral membrane protein GPR155-like	0.39	0.07	0.62	0.19	1.34	1.04	1.78	1.24	0.3175	1.35	0.296404	-1.75436	0.00198581	0.0328895	down
LOC126988520	uncharacterized LOC126988520	8.28	10.79	12.05	16.05	2.8	1.71	5.52	2.36	11.7925	3.0975	3.76149	1.9113	6.58e-06	0.000649811	up
LOC126988526	protein groucho-like, transcript variant X1	0.42	0.23	0.63	0.35	2.36	1.4	1.47	0.5	0.4075	1.4325	0.273771	-1.86896	0.000103878	0.00497237	down
LOC126988599	high affinity cAMP-specific and IBMX-insensitive 3',5'-cyclic phosphodiesterase 8B-like, transcript variant X1	1.71	1.04	4.41	2	6.45	6.83	10.59	5.16	2.29	7.2575	0.368671	-1.43959	0.000999259	0.0217718	down
LOC126988631	tubulin-folding cofactor B-like, transcript variant X3	4.14	2.95	3.7	4.22	14.99	12.27	14.1	6.51	3.7525	11.9675	0.35725	-1.485	1.46e-05	0.00120447	down
LOC126988648	protein TIS11-like	9.69	5.4	14.64	10.84	48.07	48.37	73.64	38.98	10.1425	52.265	0.225069	-2.15156	4.32e-11	4.82e-08	down
LOC126988700	uncharacterized LOC126988700, transcript variant X2	1.92	1.28	1.23	2.01	0.72	0.51	1.39	0.97	1.61	0.8975	2.16056	1.11141	0.00293942	0.0432483	up
LOC126988721	uncharacterized LOC126988721, transcript variant X1	95.51	2.44	2.49	12.22	0.05	3.62	7.03	2.95	28.165	3.4125	8.47772	3.08368	0.00200654	0.0331027	up
LOC126988751	uncharacterized LOC126988751	4.16	1.52	6.4	2.32	9.68	9.05	19.68	9.69	3.6	12.025	0.357251	-1.48499	0.00268776	0.0410704	down
LOC126988758	zinc finger protein 704-like, transcript variant X1	3.08	5.83	5.18	5.93	13.46	12.25	9.54	8.75	5.005	11	0.268652	-1.89619	2.6e-08	1.01e-05	down
LOC126988768	pseudohemocyanin-2-like	1099.04	2452.13	2104.94	1308.82	6292.62	13945.8	4330.15	7765.28	1741.23	8083.45	0.244324	-2.03314	2.09e-05	0.00153668	down
LOC126988923	leukocyte elastase inhibitor-like	9.54	72.7	31.58	112.36	10.37	4.57	35.49	13.6	56.545	16.0075	4.16644	2.05882	0.00237509	0.0372845	up
LOC126988927	uncharacterized LOC126988927, transcript variant X3	4.57	5.23	14.74	3.9	18	20.62	21.59	33.5	7.11	23.4275	0.340706	-1.5534	0.00171442	0.0303008	down
LOC126988990	uncharacterized LOC126988990	0.6	0.07	1.12	0.15	3.63	3.17	2.39	1.91	0.485	2.775	0.214831	-2.21873	0.00110484	0.0232139	down
LOC126988995	nucleolar complex protein 4 homolog, transcript variant X1	1.65	3.96	3.61	6.23	2.24	0.7	0.96	1.42	3.8625	1.33	3.28085	1.71407	0.000597558	0.0154109	up
LOC126989001	delta-1-pyrroline-5-carboxylate synthase-like, transcript variant X1	88.05	76.09	56.55	216.45	11.24	34.14	48.85	13.77	109.285	27	4.59165	2.19901	2.14e-05	0.00156324	up
LOC126989069	uncharacterized LOC126989069, transcript variant X7	0.68	0.31	0.68	0.3	2.54	2	1.9	0.72	0.4925	1.79	0.323537	-1.628	0.000570896	0.01503	down
LOC126989259	uncharacterized LOC126989259	0.06	0.02	0.3	0.03	0.09	1.44	1	0.14	0.1025	0.6675	0.0602969	-4.05177	0.000333337	0.0104785	down
LOC126989328	uncharacterized LOC126989328	6.77	6.9	11.76	8.71	19.48	26.99	39.56	11.93	8.535	24.49	0.358058	-1.48174	6.9e-05	0.0036484	down
LOC126989329	uncharacterized LOC126989329	3.98	3.16	5.22	3.07	7.55	9.53	21.71	7.38	3.8575	11.5425	0.294968	-1.76137	2.38e-06	0.000316168	down
LOC126989330	uncharacterized LOC126989330	0.24	0.52	0.84	0.65	2.65	1.6	3.02	1.61	0.5625	2.22	0.311105	-1.68453	7.48e-05	0.00381383	down
LOC126989371	sphingomyelin phosphodiesterase 5-like	38.38	11.14	1.1	0.36	18.32	7.15	2.68	1.67	12.745	7.455	0.24926	-2.00428	0.000740871	0.0180027	down
LOC126989588	uncharacterized LOC126989588	1.63	0.6	0	2.62	0	0.06	0.06	0.09	1.2125	0.0525	24.5741	4.61907	4.64e-05	0.00272539	up
LOC126990136	uncharacterized LOC126990136	0.59	0.84	1.02	0.67	2.13	1.64	2.24	1.45	0.78	1.865	0.49252	-1.02175	0.00129993	0.0254292	down
LOC126990142	protein SpAN-like	1.55	10	8.45	4.12	11.89	35.69	16.92	73.02	6.03	34.38	0.179477	-2.47813	0.00187814	0.0319866	down
LOC126990170	uncharacterized LOC126990170	0.47	0	0	0	1.94	2.08	1.21	0.96	0.1175	1.5475	0.0886036	-3.49649	0.00175044	0.0306376	down
LOC126990175	uncharacterized LOC126990175, transcript variant X1	4.15	2.46	7.16	3.43	22.1	13.03	5.71	11.72	4.3	13.14	0.372618	-1.42423	0.00302441	0.04388	down
LOC126990189	trafficking kinesin-binding protein 1-like	2.25	0.88	2.63	0.48	13.62	12.72	3.61	3.72	1.56	8.4175	0.228032	-2.13269	0.000539658	0.0143572	down
LOC126990235	uncharacterized LOC126990235	0	0	0.12	0.08	4.23	1	0.52	0.43	0.05	1.545	0.031574	-4.98512	3.11e-05	0.00204088	down
LOC126990256	piggyBac transposable element-derived protein 3-like, transcript variant X1	0.26	1.69	0.53	0.59	0	0	0	0.09	0.7675	0.0225	33.4095	5.06219	3.09e-05	0.00204088	up
LOC126990265	very low-density lipoprotein receptor-like, transcript variant X1	67.37	45.9	2.27	1106.49	10.31	0.64	14.27	7.75	305.507	8.2425	39.8014	5.31475	0.000246996	0.00859857	up
LOC126990294	uncharacterized LOC126990294	6.05	7.33	6.91	13.56	6.18	4.21	5.19	2.88	8.4625	4.615	2.11298	1.07928	0.0011645	0.0241244	up
LOC126990341	uncharacterized LOC126990341, transcript variant X1	0.29	0.18	0.71	1.77	47.22	79.43	8.08	0.41	0.7375	33.785	0.0441604	-4.5011	0.000433918	0.0124341	down
LOC126990404	uncharacterized LOC126990404	5.47	8.67	22.45	19.44	34.23	34.88	69.28	52.3	14.0075	47.6725	0.319272	-1.64714	0.000135708	0.00585303	down
LOC126990520	autophagy protein 5-like, transcript variant X3	13.97	11.9	10.29	9.64	7.61	5.17	4.01	4.88	11.45	5.4175	2.45994	1.29862	6.8e-05	0.0036266	up
LOC126990632	uncharacterized LOC126990632	0.46	0.49	0.15	1.05	2.63	2.9	5.08	0.58	0.5375	2.7975	0.221973	-2.17155	0.00173893	0.0305205	down
LOC126990670	vitellogenin-like	8421.53	7563.8	20735.2	9715.63	2983.93	6337.3	9047.78	3603.85	11609	5493.22	2.46112	1.29931	0.00333562	0.0469925	up
LOC126990776	low-density lipoprotein receptor-related protein 8-like, transcript variant X1	10.67	20.42	0.71	132.24	1.26	0.64	4.33	0.66	41.01	1.7225	26.9371	4.75152	0.000120321	0.00539183	up
LOC126990841	uncharacterized LOC126990841, transcript variant X1	0.86	0.76	0.64	0.82	1.92	1.58	2.41	1.5	0.77	1.8525	0.486526	-1.03941	0.000742315	0.0180027	down
LOC126990940	carboxypeptidase B-like, transcript variant X1	2479.64	1049.6	946.29	2787.25	550.17	907.52	852.88	638.54	1815.69	737.278	2.75094	1.45993	0.000169157	0.00687344	up
LOC126990985	proton-coupled folate transporter-like	17.27	15.94	17.47	64.57	10.87	6.86	9.87	6.35	28.8125	8.4875	3.78524	1.92038	1.54e-05	0.00126399	up
LOC126991010	oplophorus-luciferin 2-monooxygenase non-catalytic subunit-like	209.77	696.16	522.61	924.66	106.72	182.61	174.42	167.19	588.3	157.735	4.18832	2.06637	2.31e-06	0.000311068	up
LOC126991036	very low-density lipoprotein receptor-like, transcript variant X1	37.48	20.59	3.07	381.1	2.22	0.85	5.34	2.73	110.56	2.785	37.7078	5.23679	1.88e-05	0.00146512	up
LOC126991041	serine-rich adhesin for platelets-like	0.66	0.35	0.39	0.13	1.91	1.58	2.27	1.31	0.3825	1.7675	0.184937	-2.43489	2.54e-06	0.000324456	down
LOC126991062	nose resistant to fluoxetine protein 6-like, transcript variant X1	69.89	37.8	35.67	73.8	10.84	14.91	23.26	25.6	54.29	18.6525	3.21051	1.6828	3.78e-05	0.00236521	up
LOC126991097	histone H2A-beta, sperm-like	3.64	4.12	3.78	7.79	1.52	1.98	2.11	2.27	4.8325	1.97	2.70502	1.43564	0.000833	0.0194232	up
LOC126991642	protein piccolo-like	1.83	0.79	2.46	1.66	6.72	6.53	8.01	4.7	1.685	6.49	0.316511	-1.65967	3.32e-06	0.000399849	down
LOC126991883	kinesin-like protein KIF21A, transcript variant X2	0.6	0.37	1.16	0.73	2.58	3.27	2.88	2.04	0.715	2.6925	0.365754	-1.45105	0.00036119	0.0110517	down
LOC126991958		1.25	0.73	0.5	0.8	0.51	0.24	0.46	0.15	0.82	0.34	2.89098	1.53156	0.00106677	0.0226948	up
LOC126992227	uncharacterized LOC126992227, transcript variant X1	0.76	1.42	0.52	1.71	0.41	0.11	0.57	0.51	1.1025	0.4	3.27657	1.71219	0.00196405	0.0327014	up
LOC126992234	alkaline phosphatase-like, transcript variant X1	0.22	0.09	0.3	0.41	1.29	2.7	1.39	1.63	0.255	1.7525	0.146869	-2.7674	5.73e-08	1.86e-05	down
LOC126992249	maltase-glucoamylase-like, transcript variant X1	3.6	0.43	6.67	1.04	0.53	0.06	0.06	0.22	2.935	0.2175	15.7514	3.97741	2.54e-06	0.000324456	up
LOC126992341	histone deacetylase 4-like, transcript variant X1	5.9	5.78	8.28	10.88	31.81	21.34	12.31	18.35	7.71	20.9525	0.413389	-1.27443	0.000325224	0.0103504	down
LOC126992395	uncharacterized LOC126992395, transcript variant X2	5.78	4.32	1.19	7.16	0.73	1.23	0.46	0.04	4.6125	0.615	7.13055	2.83401	0.00017147	0.00692291	up
LOC126992431	golgin subfamily A member 6-like protein 7, transcript variant X1	1.84	6.88	1.04	2.62	1.77	0.58	18.15	1.21	3.095	5.4275	2.4895	1.31585	0.000943026	0.0210177	up
LOC126992524	failed axon connections homolog, transcript variant X1	8.28	1.27	12.41	5.08	24.25	19.45	40.1	24.78	6.76	27.145	0.331833	-1.59147	0.0018902	0.0320623	down
LOC126992630	uncharacterized protein DDB_G0271670-like	6.86	4.03	16.2	12.49	35.66	21.21	31.03	11.12	9.895	24.755	0.450713	-1.14972	0.00231251	0.0365594	down
LOC126992715	uncharacterized LOC126992715, transcript variant X1	2.36	1.33	3.02	4.46	4.3	5.25	10.31	6.79	2.7925	6.6625	0.410481	-1.28461	0.00149164	0.0277265	down
LOC126992722	cilia- and flagella-associated protein 251-like	10.13	3.97	46.7	17.94	152.61	160.52	128.07	63.25	19.685	126.112	0.19279	-2.3749	6.25e-05	0.00343678	down
LOC126992739	gastrula zinc finger protein XlCGF57.1-like, transcript variant X3	0.11	0.1	0.12	0.13	0.33	0.44	0.34	0.34	0.115	0.3625	0.345725	-1.5323	0.00355179	0.048889	down
LOC126992741	peroxidase-like	0.45	0.19	0.66	0.52	5.92	4.26	6.25	1.01	0.455	4.36	0.127738	-2.96874	1.91e-08	8.34e-06	down
LOC126992755	carbohydrate sulfotransferase 11-like	42.29	18.62	73.1	35.05	136.3	131.42	149.81	107.15	42.265	131.17	0.369172	-1.43763	0.000220351	0.00818991	down
LOC126992789	uncharacterized LOC126992789, transcript variant X2	996.02	1605.99	633.1	943.25	523.79	339.42	505.71	698.06	1044.59	516.745	2.25383	1.17238	0.00292634	0.0431507	up
LOC126992791	uncharacterized LOC126992791	17.19	8.38	14.26	15.28	46.83	47.51	45.85	94.3	13.7775	58.6225	0.231161	-2.11303	0.000289897	0.00959013	down
LOC126992794	mitochondrial glycine transporter A-like, transcript variant X31	0.23	0.07	1.07	0.12	3.5	3.04	5.82	2.36	0.3725	3.68	0.119737	-3.06206	1.33e-05	0.00111653	down
LOC126992801	uncharacterized LOC126992801, transcript variant X1	25.05	13.75	18.39	3.24	22.32	55.13	87.41	15.54	15.1075	45.1	0.303368	-1.72086	0.00204411	0.0333888	down
LOC126992891	uncharacterized LOC126992891	16.67	5.11	16.88	4.07	63.9	48.82	71.39	14.31	10.6825	49.605	0.255001	-1.97142	0.000849907	0.0196349	down
LOC126992898	uncharacterized LOC126992898, transcript variant X1	0.14	0.06	0.1	0.06	0.35	0.46	0.15	0.65	0.09	0.4025	0.245721	-2.02491	0.00308094	0.0445433	down
LOC126993053	acetyl-CoA carboxylase-like, transcript variant X1	4.4	8.47	22.25	8.69	58.68	55.68	20.13	55.02	10.9525	47.3775	0.275131	-1.86181	0.00134342	0.026078	down
LOC126993113	putative inorganic phosphate cotransporter, transcript variant X1	5.29	2.6	8.51	3.14	16.23	9.66	31.8	5.94	4.885	15.9075	0.306902	-1.70415	0.00283351	0.0424101	down
LOC126993134	protein CREG1-like	1.83	1.11	3.52	1.37	8.29	13.1	14	6.32	1.9575	10.4275	0.24902	-2.00566	1.17e-05	0.00103021	down
LOC126993167	uncharacterized LOC126993167, transcript variant X1	0.31	0.05	0.45	0.29	2.75	0.92	0.92	1.6	0.275	1.5475	0.199517	-2.32542	0.000124263	0.00550986	down
LOC126993180	uncharacterized LOC126993180	81.73	40.1	46.33	70.08	17.65	18.15	26.79	24.86	59.56	21.8625	3.08517	1.62535	6.23e-07	0.000122425	up
LOC126993210	uncharacterized LOC126993210, transcript variant X5	0.62	0.88	1.71	1.09	0.25	0.41	0.04	0.23	1.075	0.2325	4.73223	2.24252	0.000332192	0.0104785	up
LOC126993451	39S ribosomal protein L44, mitochondrial-like	4.63	8.19	5.87	13.6	4.05	2.88	3.5	3.87	8.0725	3.575	2.46992	1.30446	0.000898711	0.0204631	up
LOC126993467	thiol S-methyltransferase METTL7B-like	10.57	5.97	10.89	16.36	48.44	38.33	26.27	36.16	10.9475	37.3	0.301156	-1.73142	7.71e-07	0.00014328	down
LOC126993531	uncharacterized protein ZK1073.1-like, transcript variant X1	64.95	24.31	47.7	38.32	159.99	122.63	113.64	70.57	43.82	116.707	0.434571	-1.20233	0.000860013	0.0198321	down
LOC126993552	uncharacterized LOC126993552	3.46	0.78	6.77	0.8	36.67	34.2	25.01	11.26	2.9525	26.785	0.13251	-2.91583	2.29e-05	0.00164635	down
LOC126993598	endoplasmic reticulum transmembrane helix translocase-like, transcript variant X4	2	0.88	2.72	2.77	9.48	4.98	8.85	3.74	2.0925	6.7625	0.361066	-1.46967	0.000285809	0.00950466	down
LOC126993604	ADP-ribosylation factor-like protein 5B	1.41	1.3	7.85	1.29	5.13	17.68	32.54	9.15	2.9625	16.125	0.283957	-1.81626	0.00198568	0.0328895	down
LOC126993713	transient receptor potential channel pyrexia-like, transcript variant X1	1.59	1.23	1.28	1.48	0.66	0.7	0.45	0.67	1.395	0.62	2.5475	1.34908	7.81e-05	0.00393116	up
LOC126993779	metallophosphoesterase MPPED2-like, transcript variant X1	2.8	5.02	1.58	4.71	1.12	1.15	1.85	1.46	3.5275	1.395	2.934	1.55287	0.000202049	0.00776079	up
LOC126993984	probable 28S ribosomal protein S26, mitochondrial	7.05	10.25	10.68	10.53	3.83	3.01	5.21	2.05	9.6275	3.525	3.21829	1.68629	1.72e-06	0.000244512	up
LOC126994141	eukaryotic elongation factor 2 kinase-like, transcript variant X2	27.08	13.06	34.05	15.74	67.4	54.2	71.18	36.6	22.4825	57.345	0.448759	-1.15599	0.000754108	0.0181864	down
LOC126994198	2-aminomuconic semialdehyde dehydrogenase-like, transcript variant X1	0.35	0.77	0.52	0.49	3.1	2.69	1.35	1.69	0.5325	2.2075	0.270633	-1.88559	0.000118498	0.0053604	down
LOC126994297	probable WRKY transcription factor protein 1, transcript variant X1	0.07	0.01	0.03	0.01	0.36	0.1	0.79	0.09	0.03	0.335	0.117301	-3.09171	0.000965982	0.0213411	down
LOC126994336	uncharacterized LOC126994336, transcript variant X1	0.09	0.03	0	0.02	1.16	1.11	1.92	0.18	0.035	1.0925	0.04131	-4.59736	1.45e-07	3.58e-05	down
LOC126994482	uncharacterized LOC126994482	651.55	6.01	0	300.15	0	13.05	17.61	0	239.428	7.665	21.0844	4.3981	0.00321379	0.04589	up
LOC126994497	uncharacterized LOC126994497	0.55	1.99	0.73	1.18	3.11	3.25	6.2	5.75	1.1125	4.5775	0.283515	-1.8185	0.000369993	0.0112665	down
LOC126994503	pre-mRNA-processing factor 19-like	3.43	5.47	3.73	5.7	4.51	2.38	1.25	1.17	4.5825	2.3275	2.29222	1.19675	0.00107789	0.0228355	up
LOC126994590	uncharacterized LOC126994590, transcript variant X1	44.79	23.95	63.7	11.82	186.75	143.88	89.65	111.88	36.065	133.04	0.316616	-1.65919	0.00116695	0.0241354	down
LOC126994616	importin subunit alpha-4-like, transcript variant X1	0.29	3.3	0	0	12.25	28.44	1.32	0.27	0.8975	10.57	0.057401	-4.12278	0.00169646	0.0301521	down
LOC126994622	Krueppel-like factor 7	1.32	1.55	1.42	1.36	4.64	3.84	2.71	4.45	1.4125	3.91	0.405712	-1.30147	7.41e-05	0.00381383	down
LOC126994672	organic cation transporter protein-like	0	0	0.67	0.46	0	2.13	9.02	14.98	0.2825	6.5325	0.0399306	-4.64636	0.00335455	0.047154	down
LOC126994697	cytoplasmic tRNA 2-thiolation protein 2-A-like, transcript variant X3	8.34	14.16	1.39	19.58	0.18	65.46	0.84	13.31	10.8675	19.9475	3.63412	1.86161	0.00140844	0.0268049	up
LOC126994871	protein phosphatase 1 regulatory subunit 3B-like, transcript variant X1	3.43	2.1	12.33	0.88	26.88	35.52	40.38	23.6	4.685	31.595	0.170598	-2.55133	5.56e-05	0.0031353	down
LOC126994998	putative ubiquitin carboxyl-terminal hydrolase 50	1.26	0.54	0.26	0.17	0	0	0	0	0.5575	0	108.923	6.76717	1.11e-06	0.000175088	up
LOC126995057	leucine-rich repeat flightless-interacting protein 2-like	2.5	1.7	3.16	4.91	12.26	10.04	10.05	7.82	3.0675	10.0425	0.345993	-1.53119	5.93e-06	0.000609283	down
LOC126995142	uncharacterized LOC126995142	13.59	21.03	15.39	41.42	7.93	6.89	14.16	7.72	22.8575	9.175	2.85848	1.51525	0.000306002	0.00994075	up
LOC126995144	perlucin-like protein	1818.24	2435.9	1906.99	1486.71	1129.43	831.26	957.78	1058.06	1911.96	994.133	2.24174	1.16462	8.52e-05	0.00418866	up
LOC126995215	anaphase-promoting complex subunit 2-like	3.43	4.18	8	3.81	2.8	1.47	2.5	1.8	4.855	2.1425	2.66641	1.4149	0.000215272	0.0080964	up
LOC126995241	uncharacterized LOC126995241, transcript variant X2	5.93	1.82	4.29	1.17	14.07	5.43	6.8	8.46	3.3025	8.69	0.364585	-1.45567	0.00288658	0.0428142	down
LOC126995242	uncharacterized LOC126995242	4.25	7.83	1.31	7.22	1.01	0.98	2.37	2.25	5.1525	1.6525	3.32968	1.73539	0.000342445	0.0106851	up
LOC126995362	uncharacterized LOC126995362, transcript variant X1	0.78	0.33	1.25	0.59	3.94	3.06	2.69	1.55	0.7375	2.81	0.307627	-1.70075	9.28e-05	0.00454766	down
LOC126995363	aryl hydrocarbon receptor nuclear translocator-like protein 1, transcript variant X1	3.32	3.69	3.93	6.82	12.3	9.93	12.75	14.21	4.44	12.2975	0.390293	-1.35737	2.03e-05	0.00150752	down
LOC126995409	uncharacterized LOC126995409	10.76	9.84	11.9	12.16	17.59	25.21	34.76	25.96	11.165	25.88	0.497321	-1.00775	0.000227742	0.00834709	down
LOC126995426	zinc finger homeobox protein 3-like, transcript variant X2	0.73	0.5	1.74	1.12	3.08	1.98	6.15	2.25	1.0225	3.365	0.351373	-1.50892	0.00116894	0.024137	down
LOC126995429	tubulin alpha-4 chain-like	64.13	80.89	20.23	214.2	25.27	22.29	33.48	20.75	94.8625	25.4475	4.17029	2.06015	0.000114927	0.00530046	up
LOC126995479	zinc finger protein 625-like	0.28	0.32	0.32	0.43	0.86	0.88	0.9	0.73	0.3375	0.8425	0.457253	-1.12894	0.000616607	0.0158054	down
LOC126995557	protein FAM114A2-like, transcript variant X2	4.66	3.54	6.83	6.21	11.11	16.88	8.46	14.15	5.31	12.65	0.464196	-1.10719	0.00251068	0.0389772	down
LOC126995560	GRIP1-associated protein 1-like	1.01	0.52	1.71	1.47	4.02	3.8	4.27	1.87	1.1775	3.49	0.387977	-1.36596	0.000555669	0.0146597	down
LOC126995572	rho guanine nucleotide exchange factor 4-like, transcript variant X2	6.13	2.12	8.13	12.79	21	35.51	23.97	36.23	7.2925	29.1775	0.315347	-1.66499	0.000172139	0.00692779	down
LOC126995573	protein phosphatase 1K, mitochondrial-like	19.99	33.78	31.98	13.64	46.94	23.78	27.56	8.57	24.8475	26.7125	0.323089	-1.62999	1.45e-07	3.58e-05	down
LOC126995580	inositol-trisphosphate 3-kinase A-like, transcript variant X1	0.92	0.64	10.63	2.09	6.94	33.49	7.26	13.28	3.57	15.2425	0.249281	-2.00415	8.56e-06	0.000801393	down
LOC126995598	tigger transposable element-derived protein 1-like	341.56	891.69	41.55	2465.52	164.07	87.01	238.65	233.07	935.08	180.7	5.67517	2.50466	0.00128969	0.0254256	up
LOC126995614	adhesive plaque matrix protein-like, transcript variant X1	21.91	24.73	7.25	22.72	8.55	8.99	10.36	9.72	19.1525	9.405	2.34951	1.23236	0.00235258	0.0370231	up
LOC126995631	uncharacterized LOC126995631, transcript variant X1	0.63	0.36	0.8	0.59	1.55	1.22	2.9	1.04	0.595	1.6775	0.416624	-1.26318	0.00103574	0.0223737	down
LOC126995644	uncharacterized LOC126995644, transcript variant X1	0.21	0.22	0.75	0.7	2.13	1.51	2.39	1.46	0.47	1.8725	0.292209	-1.77493	0.000232475	0.0084419	down
LOC126995710	remodeling and spacing factor 1-like, transcript variant X1	1.21	0.66	4.08	1.08	9.54	7.75	9.69	4.5	1.7575	7.87	0.2624	-1.93016	0.000262978	0.00903058	down
LOC126995718	zinc finger C4H2 domain-containing protein-like, transcript variant X1	5.11	6.51	5.34	5.91	2.38	2.37	4.43	2.56	5.7175	2.935	2.24612	1.16743	7.16e-05	0.00375254	up
LOC126995818	uncharacterized LOC126995818, transcript variant X1	1.15	1.08	0.65	1.56	1.62	4.72	3.41	2.15	1.11	2.975	0.29872	-1.74313	3.55e-05	0.00228017	down
LOC126995834	protein SDA1 homolog	4.6	8.42	5.68	11.56	3.42	3.28	3.41	2.9	7.565	3.2525	2.65171	1.40692	3.21e-05	0.00209268	up
LOC126995836	GPI mannosyltransferase 2-like, transcript variant X1	1.3	1.19	0.79	1.59	2.52	2.78	8.34	2.68	1.2175	4.08	0.344186	-1.53874	0.000763038	0.0182708	down
LOC126995864	protein CREBRF homolog, transcript variant X1	10.68	8.07	15.72	7.94	34.63	62.25	39.27	43.11	10.6025	44.815	0.28342	-1.81899	7.35e-05	0.00381383	down
LOC126995952	uncharacterized LOC126995952, transcript variant X1	1.98	2.04	4.15	1.85	10.61	29.07	4.95	21.23	2.505	16.465	0.166433	-2.58699	4.81e-06	0.000519399	down
LOC126996001	translocation protein SEC63 homolog, transcript variant X1	3.72	2.69	6.43	5.59	8.87	16.25	14.34	6.43	4.6075	11.4725	0.435049	-1.20075	0.000467926	0.0130198	down
LOC126996002	uncharacterized LOC126996002	3.08	4.77	7.82	4	13.97	16.78	15.99	14.44	4.9175	15.295	0.366404	-1.44849	2.47e-05	0.00175698	down
LOC126996038	rab GTPase-binding effector protein 1-like, transcript variant X1	4.32	4.79	9.13	4.43	14.71	15.21	16.17	10.88	5.6675	14.2425	0.47184	-1.08363	0.00136125	0.0262228	down
LOC126996075	calcium-activated chloride channel regulator 1-like, transcript variant X1	1969.07	1036.73	627.77	2366.83	498.53	131.35	524.34	264.72	1500.1	354.735	4.95152	2.30787	1.48e-06	0.00021737	up
LOC126996078	uncharacterized LOC126996078	403.39	36.44	11.04	531.27	90.53	8.9	17.13	20.44	245.535	34.25	8.44092	3.0774	0.000676255	0.0169225	up
LOC126996120	sodium-coupled monocarboxylate transporter 1-like	11.98	5.28	19.78	8	33.15	60.82	22.5	29.26	11.26	36.4325	0.34598	-1.53124	0.00166476	0.0297526	down
LOC126996140	E3 ubiquitin-protein ligase RNF14-like, transcript variant X3	0.64	0.6	1.48	0.79	4.92	44.07	0.94	8.98	0.8775	14.7275	0.06458	-3.95277	2.24e-06	0.000305017	down
LOC126996173	brother of CDO-like, transcript variant X1	2.25	0.54	2.81	0.48	7.21	6.78	9.32	3.06	1.52	6.5925	0.271645	-1.8802	0.00162193	0.0292592	down
LOC126996193	uncharacterized LOC126996193	0	0.04	0.12	0.04	0.31	1.33	0.53	0.46	0.05	0.6575	0.0745935	-3.74481	0.000572804	0.0150489	down
LOC126996228	heparan sulfate glucosamine 3-O-sulfotransferase 5-like, transcript variant X1	0.52	0.54	0.35	0.34	1.49	2.6	1.74	1.18	0.4375	1.7525	0.29093	-1.78126	5.6e-06	0.000586208	down
LOC126996298	trichohyalin-like	0	0.01	0	0	0.03	0.41	0.05	0.02	0.0025	0.1275	0.023992	-5.3813	0.000743643	0.0180027	down
LOC126996357	glutamate receptor ionotropic, delta-2-like	0.12	0.1	0.18	0.1	0.33	1.73	1.78	0.5	0.125	1.085	0.135978	-2.87856	5.09e-05	0.0029381	down
LOC126996382	uncharacterized LOC126996382, transcript variant X1	0.04	0	0.05	0.09	0.84	23.4	14.63	0	0.045	9.7175	0.0266851	-5.22782	5.84e-05	0.00325105	down
LOC126996383	uncharacterized LOC126996383	0	0.03	0.1	0	0.34	2.76	0.12	0	0.0325	0.805	0.0421309	-4.56898	0.00316927	0.0454082	down
LOC126996396	substance-K receptor-like	15.27	23.16	5.31	95.45	4.76	3.52	5.64	15.22	34.7975	7.285	4.93291	2.30244	0.00158987	0.0289922	up
LOC126996403	juvenile hormone esterase-like	0.07	0.73	2.87	1.8	0.02	0	0.07	0.36	1.3675	0.1125	12.7423	3.67156	0.000748493	0.0180855	up
LOC126996411	60S ribosomal export protein NMD3-like	5.8	12.54	9.71	20.39	6.89	6.21	5.5	4.19	12.11	5.6975	2.41373	1.27127	0.00119282	0.0243123	up
LOC126996421	uncharacterized LOC126996421, transcript variant X1	1106.77	592.05	958.66	1363.65	525.6	208.36	752.17	167.34	1005.28	413.368	2.90546	1.53877	0.000394318	0.0116425	up
LOC126996514	uncharacterized LOC126996514	0.1	0.04	0.1	0.03	0.24	0.34	0.28	0.22	0.0675	0.27	0.273353	-1.87116	0.0010788	0.0228355	down
LOC126996530	probable ribosome production factor 1	3.2	12.12	4.46	17.49	3.94	1.95	3.64	4.05	9.3175	3.395	3.10802	1.636	0.00209815	0.034124	up
LOC126996560	solute carrier family 25 member 36-like, transcript variant X1	6.69	2.45	10.33	4.79	16.91	15.28	19.81	13.81	6.065	16.4525	0.424666	-1.2356	0.00246398	0.0383937	down
LOC126996596	phosphatidate phosphatase LPIN1-like, transcript variant X3	8.1	6.09	9.77	19.96	36.86	39.92	35.08	29.39	10.98	35.3125	0.34652	-1.52899	1.33e-05	0.00111653	down
LOC126996680	fat-like cadherin-related tumor suppressor homolog, transcript variant X2	27.61	1.31	1.43	142.49	0.2	0.31	1.48	0.74	43.21	0.6825	9.68715	3.27607	0.00176046	0.0306854	up
LOC126996745	cyclin-C-like	2.12	1.74	2.36	1.75	1.08	0.77	1.3	1.29	1.9925	1.11	2.27489	1.1858	0.000509429	0.0137851	up
LOC126996776	uncharacterized LOC126996776, transcript variant X1	1.18	1.41	1.57	1.58	1.26	0.38	0.71	0.64	1.435	0.7475	2.3094	1.20752	0.00184022	0.0315493	up
LOC126996782	uncharacterized LOC126996782, transcript variant X2	2.15	2.95	2.75	3.88	6.74	14.2	9.75	9.88	2.9325	10.1425	0.315309	-1.66516	9.11e-07	0.000153465	down
LOC126996901	uncharacterized LOC126996901	1.15	0.41	5.73	1.26	6.37	8.25	19.59	5.98	2.1375	10.0475	0.264903	-1.91647	0.00241825	0.0377277	down
LOC126997058	ELMO domain-containing protein 2-like	3.25	1.35	3.42	1.51	9.34	7.69	15	4.11	2.3825	9.035	0.287445	-1.79864	0.000241409	0.00853033	down
LOC126997110		1.28	2.39	3.38	2.03	13.07	5.61	9.7	4.11	2.27	8.1225	0.392793	-1.34816	0.00105413	0.0226129	down
LOC126997313	uncharacterized LOC126997313, transcript variant X2	0.15	0.2	0.21	0.48	0.63	0.74	2.08	0.54	0.26	0.9975	0.298938	-1.74208	0.00214221	0.0346313	down
LOC126997329	pancreas transcription factor 1 subunit alpha-like, transcript variant X2	0.2	0.08	0.32	0	1.98	0.68	1.73	0.42	0.15	1.2025	0.156432	-2.67639	0.00101909	0.0221307	down
LOC126997354	protein unc-79 homolog, transcript variant X1	6.19	5.44	2.56	23.07	29.26	23.08	2.35	22.32	9.315	19.2525	0.377094	-1.407	0.00191963	0.0323876	down
LOC126997373	heme-binding protein 2-like	2.03	20.77	1.45	71.53	1.35	0.17	0.89	0.75	23.945	0.79	33.7632	5.07738	8.49e-08	2.56e-05	up
LOC126997443	death domain-associated protein 6-like	1.15	0.98	1.56	2.09	4.15	2.84	3.78	3.71	1.445	3.62	0.454322	-1.13821	7.47e-05	0.00381383	down
LOC126997543	cyclic AMP-dependent transcription factor ATF-6 alpha-like, transcript variant X1	3.04	1.01	3.15	1.2	8.15	6.08	7.24	3.45	2.1	6.23	0.429817	-1.21821	0.00352653	0.0485985	down
LOC126997555	tafazzin-like	2.87	1.29	3.04	2.76	8.47	5.41	6.57	4.79	2.49	6.31	0.455606	-1.13414	0.000500892	0.0135939	down
LOC126997588	sacsin-like, transcript variant X1	7.4	9.79	12.49	17.51	3.71	5.63	7.14	6.43	11.7975	5.7275	2.30663	1.20579	0.000378623	0.0113396	up
LOC126997604	exosome complex component RRP4-like	3.81	6.05	3.6	6.42	2.63	2.32	1.82	1.61	4.97	2.095	2.74149	1.45496	0.000307634	0.00996813	up
LOC126997652	protein dimmed-like	2.42	1.57	6.41	0.94	13.6	14.72	13.44	7.27	2.835	12.2575	0.261584	-1.93465	0.00063684	0.016156	down
LOC126997661	S-methylmethionine--homocysteine S-methyltransferase BHMT2-like	0.35	0.46	0.23	0.18	0.58	3.43	0.76	4.98	0.305	2.4375	0.137309	-2.8645	0.000404983	0.0118742	down
LOC126997672	uncharacterized LOC126997672	7142.24	5291.76	5551.21	4693.31	4328.86	2718	2483.08	1320	5669.63	2712.49	2.47215	1.30577	0.000264811	0.00906887	up
LOC126997673	la protein homolog	21.02	36.65	16.23	48.26	17.1	8.97	10.68	8.86	30.54	11.4025	3.07755	1.62178	3.82e-05	0.00236862	up
LOC126997683	uncharacterized LOC126997683, transcript variant X2	0.23	0.11	2.13	8.18	8.81	23.31	26.38	30.62	2.6625	22.28	0.127041	-2.97663	0.000112545	0.00523454	down
LOC126997703	uncharacterized LOC126997703, transcript variant X2	0.04	0.04	0.05	0.04	0.25	1	0.96	0.49	0.0425	0.675	0.0653106	-3.93654	1.82e-08	8.21e-06	down
LOC126997877	probable helicase with zinc finger domain	11.59	4.22	0.27	0.23	6.55	0.07	0.07	0.12	4.0775	1.7025	3.50942	1.81123	0.00127345	0.0253027	up
LOC126997886	probable methyltransferase-like protein 15 homolog	3.57	4.55	3.44	5.19	2.59	1.25	1.67	1.78	4.1875	1.8225	2.40079	1.26351	0.0010288	0.0223001	up
LOC126998052	uncharacterized LOC126998052	0.35	0.33	0.3	0.51	2.81	0.9	1.01	1.47	0.3725	1.5475	0.278436	-1.84458	6.6e-05	0.00353663	down
LOC126998082	protein FAM50A-like, transcript variant X1	8.3	6.71	20.69	12.29	25.52	66.1	58.22	31.01	11.9975	45.2125	0.38622	-1.3725	0.000435148	0.0124411	down
LOC126998091	cadherin-99C-like	0	0.02	0	0	0.39	0.01	0.18	0.09	0.005	0.1675	0.0414665	-4.59191	0.00198416	0.0328895	down
LOC126998104	forkhead box C1-A-like	2.12	2.69	0.67	3.99	0.81	1.02	0.88	0.97	2.3675	0.92	2.8883	1.53022	0.00223178	0.0356098	up
LOC126998140	dynein axonemal assembly factor 5-like	1.67	2.81	1.95	1.89	1.05	0.85	1.59	0.81	2.08	1.075	2.30847	1.20694	0.00128182	0.0253893	up
LOC126998189	guanine nucleotide-binding protein-like 3 homolog	11.16	24.78	11.94	44.12	13.47	7.68	8.06	7.51	23	9.18	2.84057	1.50618	0.00083306	0.0194232	up
LOC126998209	zinc finger HIT domain-containing protein 3-like, transcript variant X1	2.77	2.22	3.32	2.4	1.51	1.14	1.94	1.22	2.6775	1.4525	2.13214	1.0923	0.000934758	0.0209442	up
LOC126998329	steroid hormone receptor ERR2-like, transcript variant X1	0.27	0.27	0.77	0.3	1.48	1.72	2.53	1.04	0.4025	1.6925	0.272173	-1.87741	2.64e-05	0.00181256	down
LOC126998401	putative lipoyltransferase 2, mitochondrial, transcript variant X3	3.81	3.03	4.28	4.91	3.09	1.1	3.24	0.99	4.0075	2.105	2.59101	1.37351	0.00135957	0.0262228	up
LOC126998522	uncharacterized LOC126998522, transcript variant X1	11.73	9.49	29.37	10.41	36.95	36.47	70.39	31.49	15.25	43.825	0.411367	-1.2815	0.00285805	0.0426054	down
LOC126998610	alpha-amylase 1-like	4197.77	4291.27	3758.42	2785.88	2513.54	1652.42	1419.99	2579.22	3758.34	2041.29	2.11116	1.07804	0.00227734	0.0361088	up
LOC126998622	microtubule-associated protein futsch-like, transcript variant X1	58.32	45.9	50.37	109.55	26.91	21.37	53.85	18.33	66.035	30.115	2.35721	1.23708	0.00135498	0.0261942	up
LOC126998640	RNA cytidine acetyltransferase-like, transcript variant X3	1.49	3.97	2.11	3.99	1.55	0.99	1.59	0.89	2.89	1.255	2.71922	1.44319	0.000525029	0.0140866	up
LOC126998669	uncharacterized LOC126998669	3.91	6.51	3.54	7.77	4.23	2.69	2.52	1.64	5.4325	2.77	2.28704	1.19348	0.00170171	0.0302029	up
LOC126998671	mucin-2-like, transcript variant X2	1.09	0.56	1.26	0.78	3.34	2.44	3.3	1.54	0.9225	2.655	0.41542	-1.26736	0.00024436	0.00853033	down
LOC126998816	transcription factor cwo-like, transcript variant X1	1.13	0.9	3.64	6.56	9.24	11.33	19.77	10.05	3.0575	12.5975	0.264353	-1.91946	0.000280238	0.00941958	down
LOC126998845	uncharacterized LOC126998845	13.02	8.54	9.62	4.76	20.08	14.72	33.52	34.99	8.985	25.8275	0.406864	-1.29738	0.00267748	0.0409628	down
LOC126998870	uncharacterized LOC126998870, transcript variant X6	26.34	6.68	9.25	20.55	7.05	8.99	3.18	6.04	15.705	6.315	2.87252	1.52232	0.000973545	0.0214104	up
LOC126998882	serine/threonine-protein kinase unc-51-like, transcript variant X1	1.31	1.9	2.95	1.87	3.82	4.47	7.9	8.84	2.0075	6.2575	0.366607	-1.44769	0.000408693	0.0119552	down
LOC126998891	microtubule-associated protein futsch-like, transcript variant X2	1.62	0.79	2.06	2.79	5.7	4.65	4.35	4.62	1.815	4.83	0.41542	-1.26736	0.0003746	0.0113396	down
LOC126998957	V-type proton ATPase 116 kDa subunit a 1-like, transcript variant X1	9.98	4.74	9.06	10.98	21.59	39.94	34.49	24.13	8.69	30.0375	0.371503	-1.42856	0.000113083	0.00523454	down
LOC126999018	uncharacterized LOC126999018, transcript variant X1	1.02	0.84	1.15	2.05	2.77	2.67	3.69	2.54	1.265	2.9175	0.495071	-1.01429	0.00136441	0.0262424	down
LOC126999136	uncharacterized LOC126999136	1.64	0.2	0.39	0.58	0.39	18.44	1.63	7.69	0.7025	7.0375	0.10573	-3.24154	0.00115541	0.0240542	down
LOC126999153	uncharacterized LOC126999153	5.31	5.43	4.26	6.39	12.92	27.76	51.29	104.73	5.3475	49.175	0.109381	-3.19257	1.94e-05	0.00149245	down
LOC126999171	uncharacterized LOC126999171	2.77	0.87	4.16	1.86	25.03	17.53	4.38	5.86	2.415	13.2	0.21685	-2.20523	0.00023164	0.00843583	down
LOC126999185	vitellogenin-like	4038.06	2949.01	6872.4	3904.1	1707.53	2780.76	3193.73	1510.45	4440.89	2298.12	2.24637	1.16759	0.00126252	0.0252354	up
LOC126999194	vitellogenin-like	2905.25	3226.25	9665.65	5068.38	1539.05	2389.36	3888.62	1499.04	5216.38	2329.02	2.62206	1.3907	0.00194031	0.0325436	up
LOC126999196	vitellogenin-like	4182.35	4232.5	6633.47	3844.47	1526.83	2709.97	3732.28	1571.28	4723.2	2385.09	2.33517	1.22353	0.0007747	0.0184715	up
LOC126999198	vitellogenin-like	9527.02	9026.78	15595	12115.7	3455.91	4943.74	8181.3	3872.75	11566.1	5113.43	2.51187	1.32876	0.000242941	0.00853033	up
LOC126999207	uncharacterized LOC126999207	0	0.13	0.08	0.07	1.76	1.03	0.47	0.98	0.07	1.06	0.0752811	-3.73157	0.000353026	0.0108281	down
LOC126999261	membrane progestin receptor gamma-like, transcript variant X4	1.16	0.37	0.84	0.38	1.95	2.72	3.02	3.39	0.6875	2.77	0.278425	-1.84464	0.000129124	0.00568549	down
LOC126999263	uncharacterized LOC126999263	2.45	2.48	2.68	0.24	2.87	5.32	8.06	8.81	1.9625	6.265	0.20336	-2.2979	0.0012996	0.0254292	down
LOC126999273	elongation factor G, mitochondrial-like	5.62	10.79	7.23	14.06	6.55	3.38	4.21	3.13	9.425	4.3175	2.53097	1.33969	0.000228543	0.00834709	up
LOC126999274	pyruvate dehydrogenase E1 component subunit beta, mitochondrial-like	16.78	32.63	56.29	18.58	727.85	680.72	573.26	347.37	31.07	582.3	0.0630222	-3.988	7.78051e-19	4.91611e-15	down
LOC126999276	protein split ends-like, transcript variant X2	0.39	0.16	0.64	0.15	3.84	3.63	1.7	1.11	0.335	2.57	0.15743	-2.66721	1.9e-06	0.00026031	down
LOC126999277	uncharacterized LOC126999277	0.32	0.12	0.28	0.21	3.05	3.11	3.13	1.58	0.2325	2.7175	0.098489	-3.34389	4.02e-16	1.69e-12	down
LOC126999293	splicing regulatory glutamine/lysine-rich protein 1-like	0.02	0	0	0.01	0.12	0.06	0.7	0.09	0.0075	0.2425	0.0382803	-4.70725	0.000210075	0.00797211	down
LOC126999331	F-box only protein 42-like	8.06	8.73	6.72	10.85	7.92	4.36	3.66	3.9	8.59	4.96	2.0013	1.00094	0.00272699	0.0414794	up
LOC126999352	uncharacterized LOC126999352	0.31	0.38	1.07	1.56	2.91	2.97	2.12	4.45	0.83	3.1125	0.284892	-1.81151	0.000403687	0.0118637	down
LOC126999355	sodium leak channel NALCN-like, transcript variant X1	0.6	0.19	0.64	0.56	1.9	1.39	1.56	1.12	0.4975	1.4925	0.381326	-1.3909	0.000258517	0.00890621	down
LOC126999359	keratin, type I cytoskeletal 9-like	8.11	4.01	8.22	3.36	16.25	13.99	30.08	13.34	5.925	18.415	0.376897	-1.40776	0.000656763	0.0165	down
LOC126999446	BTB/POZ domain-containing protein 6-like, transcript variant X1	0.59	0.58	0.74	0.7	1	1.55	7.28	4.54	0.6525	3.5925	0.214376	-2.22179	7.05e-05	0.00371345	down
LOC126999460	eukaryotic translation initiation factor 3 subunit D-like, transcript variant X1	95.76	116.25	87.24	139.26	72.84	48.56	54.71	54.47	109.627	57.645	2.18972	1.13075	8.42e-06	0.000794235	up
LOC126999463	solute carrier family 49 member A3-like, transcript variant X1	2.51	8.77	17.39	12.52	1.93	2.43	2.16	1.32	10.2975	1.96	6.00601	2.58641	6.49e-07	0.000122425	up
LOC126999469	monocarboxylate transporter 12-like, transcript variant X1	4.63	13.44	21.59	10.65	1.3	2.86	7.28	3.41	12.5775	3.7125	3.94003	1.97821	0.000484104	0.0132992	up
LOC126999483	pre-mRNA-splicing factor syf1 homolog	4.7	6.05	3.69	9.35	4.06	2.92	2.59	2.24	5.9475	2.9525	2.30404	1.20416	0.000743145	0.0180027	up
LOC126999495	monocarboxylate transporter 5-like	1.51	0.72	2.58	1.25	4.13	10.06	3.63	3.79	1.515	5.4025	0.31051	-1.68729	0.00121434	0.0245531	down
LOC126999583	transmembrane protein 192-like	10.94	8.46	13.7	11.56	24.9	23.58	37.57	21.84	11.165	26.9725	0.4855	-1.04246	4.8e-05	0.00279314	down
LOC126999721	heat shock 70 kDa protein 14-like	5.47	11.19	6.16	22.42	4.57	4.71	6.05	4.65	11.31	4.995	2.53637	1.34277	0.00231733	0.0365594	up
LOC126999757	mitochondrial potassium channel ATP-binding subunit-like, transcript variant X3	2.75	4.73	1.3	4.2	0.82	0.88	2.09	0.96	3.245	1.1875	3.26039	1.70504	0.000639233	0.016156	up
LOC126999767	glucose-6-phosphatase catalytic subunit 1-like, transcript variant X1	265.25	187.14	170.41	243.69	154.64	99.52	102.56	67.38	216.623	106.025	2.38685	1.25511	1.93e-05	0.00149245	up
LOC126999834	uncharacterized LOC126999834, transcript variant X1	0.19	0	0	0.52	0.66	2.56	2.15	2.33	0.1775	1.925	0.105592	-3.24343	0.00146824	0.0274957	down
LOC126999835	RNA polymerase II elongation factor Ell-like, transcript variant X1	2.6	1.91	2.55	2.05	9.79	10.31	10.46	8.17	2.2775	9.6825	0.272629	-1.87499	5.43e-15	1.37e-11	down
LOC126999839	uncharacterized LOC126999839	0.71	1.65	1.45	4.43	0.51	1.03	0.75	0.42	2.06	0.6775	3.33867	1.73928	0.001107	0.0232139	up
LOC126999845	transcriptional regulator ATRX homolog, transcript variant X1	0.77	0.75	1.6	1.37	3.53	3.41	3.74	1.66	1.1225	3.085	0.391991	-1.35111	0.000155249	0.00645354	down
LOC126999896	ras-like protein 2	3.62	3.42	2.3	6.25	8.44	14.1	12.15	6.74	3.8975	10.3575	0.426646	-1.22889	0.000993676	0.0217035	down
LOC126999982	ero1-like protein, transcript variant X1	30.02	20.19	15.35	11.84	100.11	69.71	25.42	38.1	19.35	58.335	0.372342	-1.4253	0.00267442	0.0409628	down
LOC126999984	WD repeat-containing protein 89-like, transcript variant X3	23.62	18.95	12.29	10.37	60.28	69.93	33.05	38.85	16.3075	50.5275	0.37809	-1.4032	0.000707507	0.0173607	down
LOC127000013	tubulin alpha-1A chain, transcript variant X1	0.03	0	0	0.06	0.11	0.64	3.27	0.09	0.0225	1.0275	0.0266934	-5.22737	0.000161716	0.00663509	down
LOC127000017	uncharacterized LOC127000017	0.97	0.25	0.16	0.25	1.31	3.37	15.17	0.5	0.4075	5.0875	0.100842	-3.30984	0.00116355	0.0241244	down
LOC127000018	uncharacterized LOC127000018	0.42	0.19	0.5	0.39	0.68	2.32	21.57	0.34	0.375	6.2275	0.0760689	-3.71655	0.000148795	0.00624693	down
LOC127000197	periodic tryptophan protein 1 homolog	8.51	24.14	14.21	37.42	10.78	7.02	7.98	6.48	21.07	8.065	2.96463	1.56785	0.000274302	0.00933007	up
LOC127000208	uncharacterized LOC127000208, transcript variant X2	2.77	8.25	2.32	6.42	2.84	1.4	1.4	1.53	4.94	1.7925	3.09048	1.62783	0.0016272	0.029292	up
LOC127000218	uncharacterized LOC127000218, transcript variant X1	4.61	3.04	11.42	7.74	12.71	22.85	45.35	24.4	6.7025	26.3275	0.30999	-1.68971	0.000289258	0.00959013	down
LOC127000224	uncharacterized LOC127000224	0.31	0.27	2.54	1.26	0.22	0.02	0	0	1.095	0.06	28.7029	4.84312	0.000780289	0.0185348	up
LOC127000384	DNA-directed RNA polymerase I subunit RPA43-like, transcript variant X1	1.49	0.8	2.74	3.17	8.08	6.63	11.03	4.42	2.05	7.54	0.309627	-1.6914	0.000109798	0.00515806	down
LOC127000394	major facilitator superfamily domain-containing protein 12-like, transcript variant X2	0.15	0.09	0.31	0	1.22	5.45	2.13	0.59	0.1375	2.3475	0.0661576	-3.91795	5.61e-06	0.000586208	down
LOC127000492	uncharacterized LOC127000492, transcript variant X2	8.37	11.24	4.18	13.68	7.66	1.5	2.17	1.01	9.3675	3.085	3.17819	1.66821	0.00174903	0.0306376	up
LOC127000606	N-myc protein-like	1.19	0.53	1.73	1.47	2.28	2.53	13.04	4.76	1.23	5.6525	0.256391	-1.96358	0.000426552	0.0123349	down
LOC127000607	uncharacterized LOC127000607	0.55	0.68	0.79	1.67	1.52	1.96	11.22	3.57	0.9225	4.5675	0.23401	-2.09536	0.000388212	0.0114891	down
LOC127000608	myc proto-oncogene protein-like, transcript variant X2	0.16	0.13	0.23	0.17	0.51	0.75	1.31	0.59	0.1725	0.79	0.255839	-1.96669	7.2e-06	0.000705745	down
LOC127000612	uncharacterized LOC127000612, transcript variant X1	0.25	0.17	0.58	0.2	1.8	0.97	2.39	0.38	0.3	1.385	0.264532	-1.91848	0.0010913	0.0230615	down
LOC127000671	gamma-butyrobetaine dioxygenase-like	3.89	2.3	3.34	2.21	8.66	6.54	7.27	7.19	2.935	7.415	0.458848	-1.12391	0.00032367	0.0103288	down
LOC127000674	sucrase-isomaltase, intestinal-like	117.16	77.66	95.88	66.12	256.79	181.82	145.37	253.46	89.205	209.36	0.475562	-1.07229	0.00333295	0.0469925	down
LOC127000684	glucose transporter type 1-like, transcript variant X2	0.25	0.44	0.36	0.49	0.78	0.92	2.1	1.4	0.385	1.3	0.356779	-1.4869	0.000177995	0.00707335	down
LOC127000704	uncharacterized LOC127000704, transcript variant X2	0.13	0.2	0	0.2	0.9	1.25	0.92	1.07	0.1325	1.035	0.152591	-2.71226	0.000256698	0.00888739	down
LOC127000710	mucin-5AC-like	3.96	2.77	3.37	3.75	12.76	7.79	7.95	8.11	3.4625	9.1525	0.435684	-1.19865	6.31e-06	0.000627586	down
LOC127000761	egl nine homolog 1-like, transcript variant X1	9.03	9.33	12.05	8.62	107.47	57.11	26.43	40.78	9.7575	57.9475	0.210731	-2.24652	4.74e-08	1.66e-05	down
LOC127000771	RYamide receptor-like, transcript variant X1	0.75	0.3	1.77	0.37	4.23	4.43	6.07	1.62	0.7975	4.0875	0.231121	-2.11328	0.000227996	0.00834709	down
LOC127000772	uncharacterized LOC127000772, transcript variant X1	0.42	0.18	0.76	0.24	1.96	1.67	3.6	1.07	0.4	2.075	0.230589	-2.11661	3.29e-05	0.00212349	down
LOC127000789	unconventional myosin-VI-like, transcript variant X1	4.41	3.09	5.41	3.78	12.42	12.83	13.24	8.96	4.1725	11.8625	0.403657	-1.3088	8.21e-07	0.000148271	down
LOC127000903	heme-binding protein 2-like, transcript variant X1	0.06	0.05	0.13	0.12	0.94	0.5	0.71	0.53	0.09	0.67	0.192332	-2.37833	1.09e-06	0.000175088	down
LOC127000933	uridine phosphorylase 1-like, transcript variant X1	0.36	0.05	0.01	0.13	0.71	1.31	1.34	0.46	0.1375	0.955	0.205895	-2.28002	0.0025712	0.0396731	down
LOC127000934	uncharacterized LOC127000934, transcript variant X2	0.06	0.07	0.11	0	0.52	0.68	0.66	0.54	0.06	0.6	0.0753053	-3.73111	3.41e-06	0.000406588	down
LOC127001176	hexokinase-1-like	3.77	4.25	4.81	4.36	11.59	7.95	6.95	16.34	4.2975	10.7075	0.448774	-1.15594	0.00214012	0.0346313	down
LOC127001236	protoheme IX farnesyltransferase, mitochondrial-like, transcript variant X1	7.29	11.21	7.55	14.71	4.01	4.91	4.01	3.86	10.19	4.1975	2.75266	1.46083	1.25e-05	0.00107607	up
LOC127001242	uncharacterized LOC127001242, transcript variant X1	0.07	0	0.33	0	1.16	0.7	0.62	2.55	0.1	1.2575	0.075179	-3.73353	0.00014	0.00599721	down
LOC127001266	cytoplasmic tRNA 2-thiolation protein 1-like, transcript variant X2	3.23	3.92	3.02	5.74	1.72	1.99	2.65	1.53	3.9775	1.9725	2.317	1.21226	0.00117627	0.0242093	up
LOC127001299	facilitated trehalose transporter Tret1-2 homolog, transcript variant X1	10.07	5.69	14.18	10.56	2.14	5.45	5.42	3.75	10.125	4.19	2.73845	1.45336	0.000332893	0.0104785	up
LOC127001359	uncharacterized LOC127001359, transcript variant X1	11.92	7.02	13.4	39.64	8.72	5.64	6.95	6.79	17.995	7.025	2.80729	1.48918	0.00127747	0.0253428	up
LOC127001370	uncharacterized LOC127001370	0.6	0.73	0.74	0.5	1.09	1.87	2.34	1.3	0.6425	1.65	0.47159	-1.0844	0.00295499	0.0433416	down
LOC127001373	SPARC-related modular calcium-binding protein 1-like, transcript variant X1	0.24	1.96	0.08	7.64	0.08	0.52	0.37	0.05	2.48	0.255	8.13242	3.02369	0.000180229	0.00713966	up
LOC127001375	uncharacterized LOC127001375, transcript variant X2	0.33	0.1	0.54	0.47	0.92	0.99	1.78	1.25	0.36	1.235	0.282629	-1.82302	1.15e-05	0.00101968	down
LOC127001486	uncharacterized LOC127001486, transcript variant X3	3.39	3.02	5.49	2.93	9.34	11.15	11.59	6.3	3.7075	9.595	0.468467	-1.09398	0.000439976	0.0125507	down
LOC127001491	integrator complex subunit 7-like	1.96	1.79	1.39	3.14	1.55	0.74	1.36	0.96	2.07	1.1525	2.07281	1.05159	0.00279937	0.0421641	up
LOC127001524	splicing factor 3B subunit 4-like	4.21	5.17	2.99	8.11	3.84	2	2.72	1.99	5.12	2.6375	2.2571	1.17447	0.0012059	0.0244606	up
LOC127001591	protein tramtrack, beta isoform-like, transcript variant X1	1.51	0.9	1.41	1.24	1.29	1.15	2.92	0.66	1.265	1.505	0.457553	-1.12799	0.00248179	0.0386236	down
LOC127001605	uncharacterized LOC127001605, transcript variant X1	300.2	257.81	481.94	225.47	148.76	72.63	264.39	158.13	316.355	160.977	2.31709	1.21232	0.00292364	0.0431507	up
LOC127001618	nuclear transcription factor Y subunit alpha-like, transcript variant X2	1.37	1.2	1.36	2.34	10.48	3.26	3.89	3.85	1.5675	5.37	0.475967	-1.07107	0.000192977	0.00755001	down
LOC127001660	uncharacterized LOC127001660, transcript variant X2	344.58	451.23	196.32	140.79	104.49	173.8	125.28	95.4	283.23	124.743	2.54918	1.35003	0.002872	0.0426646	up
LOC127001671	guanine nucleotide exchange factor for Rab-3A-like, transcript variant X1	1.49	1.37	1.76	1.87	3.85	2.63	12.64	4.75	1.6225	5.9675	0.325488	-1.61933	0.000212996	0.00805877	down
LOC127001676	collagen alpha-1(I) chain-like, transcript variant X1	2.63	2	4.16	2.71	7.57	8.57	8.78	6.8	2.875	7.93	0.417322	-1.26077	1.64e-05	0.00131086	down
LOC127001679	pescadillo homolog	9.24	17.96	14.74	27.78	11.15	6.42	9.48	5.39	17.43	8.11	2.49161	1.31708	0.000294619	0.0097061	up
LOC127001687	proteoglycan 4-like, transcript variant X3	179.05	192.07	131.6	172.86	137.7	44.35	95.28	58.9	168.895	84.0575	2.22518	1.15392	0.000945267	0.0210305	up
LOC127001764	ribosome biogenesis regulatory protein homolog	19.14	37.89	21.95	48.64	19.03	12.22	15.32	14.6	31.905	15.2925	2.39342	1.25908	0.000382697	0.011406	up
LOC127001768	uncharacterized LOC127001768	25.32	25.08	29.06	61.11	46.99	74.58	129.92	96.62	35.1425	87.0275	0.448631	-1.1564	0.0021758	0.0349372	down
LOC127001893	dehydrogenase/reductase SDR family member 11-like	0.96	1.54	1.76	0.8	8.41	5.54	2.02	6.66	1.265	5.6575	0.255448	-1.9689	0.000205466	0.00782346	down
LOC127001895	pre-rRNA-processing protein TSR1 homolog, transcript variant X1	177.39	89.19	105.01	133.85	64.88	48.44	96.12	35.63	126.36	61.2675	2.43678	1.28498	0.000119484	0.0053734	up
LOC127001912	COMM domain-containing protein 4-like, transcript variant X2	4.86	2.18	4.61	3.54	23.6	12.92	15.45	9.76	3.7975	15.4325	0.476707	-1.06883	0.00129925	0.0254292	down
LOC127001940	protein Pixie-like, transcript variant X1	43.09	46.59	38.66	71.83	30.73	20.38	32.9	26.38	50.0425	27.5975	2.08115	1.05738	4.01e-05	0.00244596	up
LOC127002089	mitogen-activated protein kinase 14-like, transcript variant X2	4.69	3.56	7.14	4.52	8.42	13.02	20.53	8.07	4.9775	12.51	0.465359	-1.10358	0.00338771	0.0475651	down
LOC127002149	uncharacterized LOC127002149	1.39	1.28	6.64	0	0.98	0.52	1.66	0	2.3275	0.79	13.416	3.74588	0.00351738	0.0485817	up
LOC127002253	uncharacterized LOC127002253, transcript variant X1	0.13	0.05	0.08	0.14	19.25	0.61	1.54	2.9	0.1	6.075	0.130433	-2.93862	4.61e-06	0.000508299	down
LOC127002263	uncharacterized LOC127002263	0.3	0.37	0.8	0.38	3.27	2.48	1.26	2.56	0.4625	2.3925	0.215834	-2.21201	0.00018783	0.0074175	down
LOC127002329	uncharacterized LOC127002329	0	0	0.5	0	1.64	5.75	0.38	0.82	0.125	2.1475	0.0563022	-4.15066	0.00214304	0.0346313	down
LOC127002344	T-complex protein 1 subunit theta-like	109.07	147.27	57.23	196.22	61.11	33.66	42.11	35.58	127.448	43.115	3.43034	1.77835	3.72e-06	0.000431313	up
LOC127002350	uncharacterized LOC127002350	2.11	1.55	0.31	1.36	0.08	0.24	0.12	0.42	1.3325	0.215	6.92721	2.79227	0.000213991	0.00807227	up
LOC127002388	uncharacterized LOC127002388	134.39	90.19	92.34	146.88	13.52	24.63	34.15	34.34	115.95	26.66	4.88046	2.28702	6.75e-10	4.74e-07	up
LOC127002400	protein SREK1IP1-like	0.84	0.96	1.14	2.15	4.9	6.12	5.62	3.83	1.2725	5.1175	0.274021	-1.86764	5.79e-05	0.00323887	down
LOC127002671	periodic tryptophan protein 2 homolog	2.48	3.68	1.93	6.2	2.21	0.74	1.16	0.82	3.5725	1.2325	3.36266	1.7496	0.000133853	0.00583275	up
LOC127002710	dual 3',5'-cyclic-AMP and -GMP phosphodiesterase 11-like, transcript variant X1	5.14	6.86	5.3	11.43	29.6	15.36	9.74	13.9	7.1825	17.15	0.419439	-1.25347	0.0019632	0.0327014	down
LOC127002713	uncharacterized LOC127002713, transcript variant X1	0.27	0.05	0.08	0.19	0.43	0.56	0.62	1.03	0.1475	0.66	0.247342	-2.01542	0.000929233	0.0208574	down
LOC127002734	uncharacterized LOC127002734, transcript variant X1	0.8	0.51	0.72	0.95	1.71	1.86	1.82	1.49	0.745	1.72	0.495779	-1.01223	0.00125559	0.0251855	down
LOC127002774	exonuclease GOR-like, transcript variant X1	13.01	5.54	20.49	75.21	2.13	9.1	4.59	9.03	28.5625	6.2125	4.65936	2.22013	0.00138732	0.0264828	up
LOC127002775	putative exonuclease GOR, transcript variant X6	44.31	82.04	46.61	113.81	46.55	25.89	27.56	44.04	71.6925	36.01	2.26456	1.17923	0.00294327	0.043249	up
LOC127002786	S-adenosylmethionine decarboxylase proenzyme-like, transcript variant X1	6.94	4.61	6.98	8.72	17.15	17.11	33.99	19.5	6.8125	21.9375	0.386371	-1.37194	3.28e-06	0.000398936	down
LOC127002788	uncharacterized LOC127002788, transcript variant X2	0.59	0.38	0.98	0.38	16.65	7.39	20.03	0.56	0.5825	11.1575	0.0569491	-4.13418	1.14e-07	3.2e-05	down
LOC127002879	probable 28S rRNA (cytosine-C(5))-methyltransferase	9.76	16.11	15.01	26.99	10.72	6.7	9.41	6.22	16.9675	8.2625	2.35081	1.23316	0.000147093	0.00619626	up
LOC127002880	uncharacterized LOC127002880	62.13	130.61	81.64	146.57	21.43	18.77	44.65	57.62	105.237	35.6175	3.40329	1.76693	0.000152536	0.00638277	up
LOC127002972	uncharacterized LOC127002972	0.28	0.28	0.6	0.43	4.85	2.16	4.55	1.54	0.3975	3.275	0.139112	-2.84568	5.11e-08	1.7e-05	down
LOC127002973	uncharacterized LOC127002973	25.91	1.92	66.98	26.57	315.49	60.98	139.97	14.8	30.345	132.81	0.10506	-3.25072	6.41e-10	4.74e-07	down
LOC127003005	homeobox protein GBX-1-like	0.25	0.35	0.51	0.88	1.25	1.17	1.06	1.1	0.4975	1.145	0.374047	-1.41871	0.00137396	0.0263471	down
LOC127003028	uncharacterized LOC127003028	5.02	6.74	4.57	7.51	2.27	1.96	3.21	1.18	5.96	2.155	3.286	1.71633	1.15e-06	0.000176753	up
LOC127003029	E2F-associated phosphoprotein-like	5.66	7.73	4.12	8.6	4.35	2.2	4.37	3.42	6.5275	3.585	2.12537	1.08771	0.00287311	0.0426646	up
LOC127003056	serine/threonine-protein kinase grp-like, transcript variant X1	3.46	9.25	6.88	17.04	4.55	2.01	3.19	3.38	9.1575	3.2825	3.18604	1.67177	0.000224174	0.00830758	up
LOC127003063	serine-rich adhesin for platelets-like	0.34	0.11	0.54	0.31	3.52	5.58	5.01	8.09	0.325	5.55	0.200248	-2.32014	1.28e-07	3.44e-05	down
LOC127003148	uncharacterized LOC127003148	0.57	0.23	0.36	0.45	5.21	4.53	2.05	1.44	0.4025	3.3075	0.136793	-2.86993	6.72e-09	3.4e-06	down
LOC127003256	uncharacterized LOC127003256, transcript variant X2	14.27	4.12	20.58	13.57	72.79	58	79.81	22.69	13.135	58.3225	0.267556	-1.90209	7.19e-05	0.00375254	down
LOC127003265	uncharacterized LOC127003265	0.26	0.28	0.36	0.35	2.75	2.58	2.17	0.97	0.3125	2.1175	0.171634	-2.54259	3.46e-10	3.13e-07	down
LOC127003339	negative elongation factor B-like	9.29	9.93	10.04	9.1	6.07	4.31	5.5	4.77	9.59	5.1625	2.21064	1.14446	3.64e-06	0.00042947	up
LOC127003367	glycerol-3-phosphate acyltransferase 4-like, transcript variant X1	20.94	13.9	29.86	19.98	67.02	58.27	67.87	49.3	21.17	60.615	0.390065	-1.35821	2.87e-07	6.59e-05	down
LOC127003371	GRIP and coiled-coil domain-containing protein 2-like, transcript variant X4	2.61	1.61	3.49	2.39	7.05	7.52	6.04	5.41	2.525	6.505	0.443481	-1.17306	0.000134739	0.00585117	down
LOC127003386	alanine--tRNA ligase, cytoplasmic-like	30.74	22.11	20.13	44.27	22.01	11.39	13.02	13.9	29.3125	15.08	2.20895	1.14336	0.000416999	0.0121141	up
LOC127003446	msx2-interacting protein-like, transcript variant X1	3	1.26	3.59	2.2	10.08	7.29	6.28	5.23	2.5125	7.22	0.401145	-1.3178	0.000376512	0.0113396	down
LOC127003456	endoplasmic reticulum-Golgi intermediate compartment protein 2-like, transcript variant X2	9.51	13.1	8.85	21.01	8.24	5.04	7.38	5.69	13.1175	6.5875	2.28774	1.19392	0.000273145	0.009329	up
LOC127003461	mucin-5AC-like, transcript variant X1	0.54	0.6	1.3	0.6	2	2.38	2.33	1.37	0.76	2.02	0.442184	-1.17728	0.00184248	0.0315493	down
LOC127003467	transmembrane protein 11, mitochondrial-like	2.77	2.3	1.68	2.68	3.32	3.76	3.65	3.65	2.3575	3.595	0.466605	-1.09973	4.88e-05	0.00283097	down
LOC127003510	uncharacterized LOC127003510	1.24	0.48	0.74	1.18	2.26	6.04	1.53	2.64	0.91	3.1175	0.312179	-1.67955	0.000919885	0.0206843	down
LOC127003587	uncharacterized LOC127003587	9.14	3.95	23.35	3.75	154.47	205.88	256.13	146.35	10.0475	190.708	0.0598431	-4.06267	6.05e-14	1.27e-10	down
LOC127003653	serine/arginine-rich splicing factor 2-like, transcript variant X1	31.49	40.61	11.76	52.99	16.47	10.31	9.69	7.64	34.2125	11.0275	3.07053	1.61849	0.000283377	0.00944863	up
LOC127003731	ATP-binding cassette sub-family A member 17-like	5.56	4.51	2.69	19.63	2.71	2.5	1.69	2.81	8.0975	2.4275	3.56653	1.83452	0.000692337	0.017155	up
LOC127003765	myophilin-like	0.28	0.14	1.11	0.26	0.04	0.07	0	0.12	0.4475	0.0575	8.69141	3.11959	0.00304441	0.0441194	up
LOC127003836	uncharacterized LOC127003836	1803.29	728.19	2088.8	3066.23	524.63	735.39	887.84	665.96	1921.63	703.455	2.98588	1.57816	5.4e-05	0.003075	up
LOC127003837	uncharacterized LOC127003837	365.74	441.47	830.93	607.41	162.12	314.94	220.29	370.25	561.388	266.9	2.30017	1.20174	0.0032463	0.0461976	up
LOC127003845	probable G-protein coupled receptor Mth-like 3, transcript variant X1	10.62	7.54	7.29	42.31	7.64	4.92	5.16	6.87	16.94	6.1475	2.96304	1.56708	0.00292173	0.0431507	up
LOC127004036	WD repeat-containing protein 18-like, transcript variant X1	2.57	8.59	4.45	8.5	2.65	1.9	3.18	1.69	6.0275	2.355	2.84528	1.50857	0.000724254	0.0177029	up
LOC127004082	uncharacterized LOC127004082, transcript variant X1	3.59	3.55	4.73	4.05	12.03	11.84	10.69	11.32	3.98	11.47	0.394185	-1.34305	2.04e-08	8.61e-06	down
LOC127004093	orphan steroid hormone receptor 2-like, transcript variant X1	3.93	2.99	4.41	5.87	9.29	9.99	12.37	10.43	4.3	10.52	0.463236	-1.11018	8.75e-06	0.000812098	down
LOC127004103	uncharacterized LOC127004103, transcript variant X1	0.16	0.15	0.2	0.14	0.49	0.36	0.43	0.74	0.1625	0.505	0.369202	-1.43752	0.00070468	0.0173588	down
LOC127004154	uncharacterized LOC127004154, transcript variant X1	0.02	0.18	0.01	0.01	0.24	0.02	1.14	0.21	0.055	0.4025	0.119908	-3.06	0.00183385	0.0315196	down
LOC127004160	sortilin-related receptor-like, transcript variant X1	274.1	341.99	147.26	360.36	188.92	129.92	110.68	155.86	280.928	146.345	2.22754	1.15545	0.00167578	0.0298686	up
LOC127004164	protein fem-1 homolog A-like	5.57	4.74	8.83	5.41	11.15	15.26	19.37	22.82	6.1375	17.15	0.406257	-1.29953	0.000317028	0.0101682	down
LOC127004174	low density lipoprotein receptor adapter protein 1-B-like, transcript variant X1	5.96	2.55	10.32	8.23	36.27	26.22	49.21	19.48	6.765	32.795	0.2315	-2.11092	1.65e-07	4.01e-05	down
LOC127004177	uncharacterized LOC127004177	0.2	0.13	0.65	0.09	2.86	1.78	5.76	3.13	0.2675	3.3825	0.0967666	-3.36935	3.64e-08	1.35e-05	down
LOC127004184	cyclic AMP-dependent transcription factor ATF-1-like, transcript variant X1	6.46	7.16	8.01	25.76	39.95	28.19	28.79	43.59	11.8475	35.13	0.343051	-1.54351	0.000541011	0.0143629	down
LOC127004286	uncharacterized LOC127004286	0	0	0	0.07	0.67	0.05	1.06	1.07	0.0175	0.7125	0.027645	-5.17684	2.87e-05	0.00194048	down
LOC127004327	uncharacterized LOC127004327, transcript variant X1	8.89	9.3	4.9	30.75	5.35	1.32	3.2	3.27	13.46	3.285	4.54075	2.18293	8.13e-05	0.00406061	up
LOC127004353	uncharacterized LOC127004353	2.87	2.51	6.92	1.57	15.02	13.25	12.8	10.16	3.4675	12.8075	0.300746	-1.73338	0.000253126	0.00878777	down
LOC127004445	probable ATP-dependent RNA helicase DHX37	2.14	2.73	1.92	5.88	2.38	0.9	1.22	0.77	3.1675	1.3175	2.7787	1.47441	0.00131557	0.0256161	up
LOC127004451	uncharacterized LOC127004451, transcript variant X2	7.25	7.08	11.1	7.55	23.91	20.37	21.65	13.7	8.245	19.9075	0.464381	-1.10662	3.27e-05	0.00211819	down
LOC127004513	uncharacterized LOC127004513, transcript variant X1	16.97	8.44	17.65	8.54	35.61	34	20.75	31.27	12.9	30.4075	0.457735	-1.12742	0.0032888	0.0465403	down
LOC127004522	glycogen [starch] synthase-like	2.23	2.04	5.47	1.85	19.05	18.79	14.7	14.72	2.8975	16.815	0.216375	-2.2084	9.32e-08	2.68e-05	down
LOC127004534	gamma-interferon-inducible lysosomal thiol reductase-like, transcript variant X1	93.95	72.2	30.02	141.64	9.31	27.74	24.01	35.85	84.4525	24.2275	3.71605	1.89377	0.000309551	0.0100046	up
LOC127004553	alpha-N-acetylgalactosaminidase-like	12.39	4.5	15.83	6.35	154.74	28.96	11.84	169.2	9.7675	91.185	0.119123	-3.06947	2.31e-05	0.00165266	down
LOC127004557	O-phosphoseryl-tRNA(Sec) selenium transferase-like, transcript variant X1	4.75	4.78	3.5	9.69	3.25	2.75	3.15	2.54	5.68	2.9225	2.2167	1.14842	0.00101924	0.0221307	up
LOC127004593	calcium uptake protein 1 homolog, mitochondrial-like, transcript variant X1	4.29	2.18	5.94	4.22	9.18	8.45	16	7.61	4.1575	10.31	0.477154	-1.06747	0.00165258	0.0296222	down
LOC127004657	uncharacterized LOC127004657, transcript variant X1	63.09	20.93	102.91	15.93	17.5	18.91	93.12	6.15	50.715	33.92	3.91232	1.96802	0.000916102	0.0206728	up
LOC127004664	DNA-directed RNA polymerase III subunit RPC5-like, transcript variant X1	3.51	4.4	2.73	6.13	3.03	2.14	2.11	1.7	4.1925	2.245	2.15082	1.10489	0.00175465	0.0306687	up
LOC127004781	H/ACA ribonucleoprotein complex subunit DKC1-like	6.12	14.83	8.53	19.76	8.37	4.93	6.79	3.98	12.31	6.0175	2.37963	1.25074	0.00159638	0.0290266	up
LOC127004783	ATP synthase mitochondrial F1 complex assembly factor 2-like	4.61	6.92	3.99	10.18	1.78	0.7	1.73	2.24	6.425	1.6125	4.51164	2.17365	7.57e-06	0.000730192	up
LOC127004787	transient receptor potential channel pyrexia-like, transcript variant X1	0.16	0.22	0.49	0.17	3.16	1.84	1.72	0.37	0.26	1.7725	0.177445	-2.49456	0.000103777	0.00497237	down
LOC127004789	uncharacterized LOC127004789	65.94	48.93	144.43	82.45	13.33	56.11	26.44	18.03	85.4375	28.4775	3.11647	1.63991	0.00223177	0.0356098	up
LOC127004800	protein tramtrack, alpha isoform-like	3.2	1.55	5.19	2.28	9.82	10.61	17.23	9.25	3.055	11.7275	0.283339	-1.8194	1.41e-05	0.00117509	down
LOC127004838	tetraspanin-2A-like, transcript variant X2	28.21	14.27	24.8	34.35	97.24	116.96	136.19	59.49	25.4075	102.47	0.254331	-1.97522	9.23e-07	0.000153465	down
LOC127004850	uncharacterized LOC127004850, transcript variant X1	3.74	2.13	6.72	3.34	13.36	18.4	25.94	8.69	3.9825	16.5975	0.353588	-1.49986	0.000498411	0.0135939	down
LOC127004871	large subunit GTPase 1 homolog, transcript variant X2	13.09	22.47	11.1	28.52	12.9	10.09	7.76	8.93	18.795	9.92	2.1622	1.1125	0.00275689	0.0416235	up
LOC127004889	myb-related protein A-like, transcript variant X1	0.02	0.01	0.01	0.06	0.05	0.22	0.14	0.06	0.025	0.1175	0.157854	-2.66334	0.00238752	0.0373405	down
LOC127004891	uncharacterized LOC127004891, transcript variant X1	10.22	4.77	20.48	15.6	53.27	44.94	42.3	31.17	12.7675	42.92	0.337176	-1.56843	0.000116425	0.00534458	down
LOC127004925	uncharacterized LOC127004925, transcript variant X1	6.26	3.08	7.17	3.45	10.45	17.4	20.3	12.92	4.99	15.2675	0.373685	-1.42011	0.000428321	0.0123577	down
LOC127004984	STE20-related kinase adapter protein alpha-like, transcript variant X1	1.01	0.43	1.36	0.89	3.95	2.83	2.78	1.26	0.9225	2.705	0.388184	-1.36519	0.0021684	0.0349071	down
LOC127004997	protein PRRC2A-like, transcript variant X1	28.61	9.02	9.02	16.18	78.32	167.25	292.6	42.85	15.7075	145.255	0.128944	-2.95518	1.18e-07	3.24e-05	down
LOC127005002	venom phosphodiesterase-like	47.82	60.65	44.21	52.99	48.36	24.86	24.47	22.15	51.4175	29.96	2.02851	1.02042	0.00104079	0.0224444	up
LOC127005012	unconventional myosin-Ie-like, transcript variant X2	9.15	2.35	16.23	6.81	45.43	37.72	52.07	19.6	8.635	38.705	0.254839	-1.97234	8.08e-05	0.00405051	down
LOC127005036	uncharacterized LOC127005036, transcript variant X3	119.26	112.74	95.21	38.51	247.8	185.62	322.28	200.28	91.43	238.995	0.367955	-1.4424	9.33e-05	0.00455134	down
LOC127005056	SPRY domain-containing protein 7-like, transcript variant X8	0.93	0.5	0.43	0.62	2.78	2.26	4.04	1.71	0.62	2.6975	0.271116	-1.88302	1e-05	0.000904649	down
LOC127005058	mediator of RNA polymerase II transcription subunit 11-like	0.27	0.15	0.45	0.58	1.14	1.34	1.8	1.25	0.3625	1.3825	0.286389	-1.80395	7.92e-06	0.000752176	down
LOC127005071	nascent polypeptide-associated complex subunit alpha, muscle-specific form-like, transcript variant X1	0.78	3.48	4.22	1.96	6.7	4.83	6.63	6.32	2.61	6.12	0.364422	-1.45632	0.000218669	0.00815617	down
LOC127005102	sterile alpha motif domain-containing protein 1-like	1.43	1.09	2.35	2.57	8.03	9.07	7.86	5.53	1.86	7.6225	0.275826	-1.85817	1.69e-08	7.92e-06	down
LOC127005115	vitellogenin-like	222.58	87.05	336.89	252.11	50.55	139.12	66.47	77.59	224.657	83.4325	2.96429	1.56769	0.000819152	0.0192768	up
LOC127005118	uncharacterized LOC127005118, transcript variant X1	2.6	0.22	5.38	5.12	8.93	18.17	5.23	7.15	3.33	9.87	0.275239	-1.86124	0.00185258	0.0316793	down
LOC127005143	uncharacterized LOC127005143	1.65	1	0.99	2.3	2.9	2.5	6.78	5.3	1.485	4.37	0.418903	-1.25531	0.00165568	0.0296357	down
LOC127005146	uncharacterized LOC127005146	0.38	0.46	0.79	1.32	1.89	1.05	3.49	4.09	0.7375	2.63	0.3001	-1.73648	0.00320731	0.0458493	down
LOC127005158	something about silencing protein 10-like, transcript variant X1	17.88	24.46	17.7	24.58	11.43	6.22	16.11	7.6	21.155	10.34	2.43768	1.28551	6.55e-05	0.00353511	up
LOC127005194	transportin-3-like, transcript variant X1	5.6	8.27	5.27	13.11	5.63	3.33	3.87	2.55	8.0625	3.845	2.37228	1.24627	0.000577772	0.0151234	up
LOC127005240	queuine tRNA-ribosyltransferase accessory subunit 2-like	1.3	1.75	2.29	3.29	1.17	1.1	1.8	0.83	2.1575	1.225	2.06702	1.04756	0.000896308	0.0204452	up
LOC127005368	uncharacterized LOC127005368, transcript variant X1	0.67	0.6	1.24	0.19	1.28	5.5	9.33	6.5	0.675	5.6525	0.137226	-2.86537	1.84e-05	0.00144794	down
LOC127005388	cytosolic phospholipase A2-like, transcript variant X1	3.15	1.15	2.96	4.86	15.23	16.69	8.56	8.08	3.03	12.14	0.281174	-1.83046	3.75e-05	0.00236521	down
LOC127005403	28S ribosomal protein S29, mitochondrial-like	4.66	8.39	4.26	12.57	5.26	2.32	2.87	2.21	7.47	3.165	2.74021	1.45429	0.00129298	0.0254292	up
LOC127005405	insulin-degrading enzyme-like, transcript variant X1	37.26	53.06	59.2	109.3	25.14	25.31	19.28	36.76	64.705	26.6225	2.51241	1.32907	0.00110726	0.0232139	up
LOC127005425	DNA ligase 1-like, transcript variant X1	2.13	0.52	2.64	0.96	6.56	7	4.34	3.63	1.5625	5.3825	0.338507	-1.56274	0.00153274	0.0283175	down
LOC127005426	COMM domain-containing protein 2-like, transcript variant X1	1.22	0.47	1.89	0.88	4.19	3.05	5.03	2.51	1.115	3.695	0.361454	-1.46812	0.000584425	0.0152276	down
LOC127005427	uncharacterized LOC127005427, transcript variant X3	0.38	0.32	16.35	0.2	0.37	7.59	17.23	24.05	4.3125	12.31	0.183864	-2.44329	0.000914827	0.0206728	down
LOC127005445	organic solute transporter subunit alpha-like, transcript variant X2	14.8	4.98	26.98	15.97	55.49	38.84	67.77	39.4	15.6825	50.375	0.358475	-1.48006	0.000687836	0.0171106	down
LOC127005522	uncharacterized LOC127005522	1.81	0.62	0.77	2.08	3.33	3.53	2.99	3.38	1.32	3.3075	0.442688	-1.17564	0.00364111	0.0496898	down
LOC127005534	neuroguidin-like	5.1	8.82	5.99	9.14	6.27	2.85	4.5	2.87	7.2625	4.1225	2.1884	1.12987	0.00178571	0.0309973	up
LOC127005535	zinc finger protein 708-like	0.18	0.45	0.15	0.73	0.17	0.06	0.11	0.05	0.3775	0.0975	4.57283	2.19309	0.00153561	0.0283293	up
LOC127005562	uncharacterized LOC127005562, transcript variant X2	0.83	1.37	0.71	1.68	0.8	0.5	0.86	0.42	1.1475	0.645	2.08472	1.05985	0.00328584	0.0465403	up
LOC127005583	carbonic anhydrase 13-like	2.69	1.02	6.02	2.56	21.19	11.98	16.34	10.7	3.0725	15.0525	0.230769	-2.11548	8.61e-07	0.000151105	down
LOC127005585	uncharacterized LOC127005585	0.84	0.76	1.45	2.22	7.77	5.2	10.25	6.31	1.3175	7.3825	0.197402	-2.34079	6.07e-10	4.74e-07	down
LOC127005631	mitochondrial import inner membrane translocase subunit TIM16-like	4.53	8	3.9	9.13	3.59	2.59	3.73	3.6	6.39	3.3775	2.17507	1.12106	0.00283584	0.0424101	up
LOC127005637	uncharacterized LOC127005637	1.49	1.37	1.96	1.23	3.32	3.7	4.94	3.14	1.5125	3.775	0.4673	-1.09758	0.00046207	0.0129472	down
LOC127005661	phosphatidylinositol-glycan biosynthesis class X protein-like	1.27	1.24	1.83	2.24	1.07	0.47	0.78	0.63	1.645	0.7375	2.57935	1.36701	0.000521552	0.014053	up
LOC127005700	cleavage and polyadenylation specificity factor subunit 3-like	6.44	9.77	5.46	10.3	4.27	2.2	3.86	2.69	7.9925	3.255	2.88218	1.52716	4.33e-06	0.000492951	up
LOC127005723	uncharacterized LOC127005723	0.96	1.07	1.01	0.58	5.58	3.79	7.2	4.36	0.905	5.2325	0.204234	-2.29171	1.32e-07	3.48e-05	down
LOC127005849	beta-alanine transporter-like	33.27	3.94	44.95	9	66.3	16.19	24.91	8.08	22.79	28.87	0.326559	-1.61459	0.00070219	0.0173312	down
LOC127005862	triosephosphate isomerase-like	1.74	7.24	8.07	10.07	0.36	0.78	1.19	2.9	6.78	1.3075	6.18708	2.62926	0.000125278	0.00553544	up
LOC127005865	uncharacterized LOC127005865	6.87	6.63	7.11	7.24	23.06	19.24	18.79	14.03	6.9625	18.78	0.41886	-1.25546	1.63e-06	0.000234652	down
LOC127005869	low-density lipoprotein receptor-like, transcript variant X1	5.41	2.85	4.53	1.39	11.38	12.89	15.05	11.33	3.545	12.6625	0.329173	-1.60308	0.000198835	0.0077076	down
LOC127005927	modifier of protein aggregation 4-like	11.65	11.59	14.34	18.21	33.74	37.49	34.51	30.49	13.9475	34.0575	0.463549	-1.10921	5.76e-06	0.000596313	down
LOC127005977	uncharacterized LOC127005977, transcript variant X1	1.6	1.85	1.59	1.93	5.71	3.12	5.09	2.93	1.7425	4.2125	0.487101	-1.03771	0.0008692	0.0199711	down
LOC127006001	uncharacterized LOC127006001	8.29	4.08	15.2	3.42	37.23	17.53	28.49	14.33	7.7475	24.395	0.385878	-1.37379	5.54e-05	0.0031353	down
LOC127006048	uncharacterized LOC127006048, transcript variant X2	3.26	0.81	0.32	1.42	0.52	0	0.03	0	1.4525	0.1375	15.5614	3.9599	0.00163363	0.0293658	up
LOC127006126	dehydrogenase/reductase SDR family member 11-like, transcript variant X1	1	5.44	0.78	12.46	0.55	0.78	0.51	0.09	4.92	0.4825	11.7195	3.55084	7.59e-05	0.00383423	up
LOC127006172	tyrosine-protein kinase SRK2-like, transcript variant X1	0.77	0.16	0.99	4.74	1.39	4.2	4	2.16	1.665	2.9375	0.374595	-1.41659	0.000274653	0.00933007	down
LOC127006197	uncharacterized LOC127006197	475.36	146.89	65.22	557.52	0	4.19	4.45	0	311.248	2.16	122.783	6.93997	4.1e-12	6.47e-09	up
LOC127006198	uncharacterized LOC127006198, transcript variant X2	0.6	0.82	0.44	0.85	1.41	2.08	4.13	3.23	0.6775	2.7125	0.289197	-1.78988	2.8e-05	0.00190482	down
LOC127006219	peptidyl-prolyl cis-trans isomerase FKBP2-like	13.72	6.77	18.13	6.66	45.29	75.47	54.41	62.62	11.32	59.4475	0.267113	-1.90448	2.67e-07	6.25e-05	down
LOC127006220	uncharacterized LOC127006220, transcript variant X3	8.84	1.61	11.77	5.6	32.14	39.82	33.46	36.3	6.955	35.43	0.380215	-1.39511	0.000101961	0.00493671	down
LOC127006242	tubulin alpha-3 chain-like	12.69	32.91	8.2	36.76	4.5	2.84	11.25	2.25	22.64	5.21	4.98064	2.31633	3.75e-05	0.00236521	up
LOC127006273	uncharacterized LOC127006273, transcript variant X2	0.48	0.53	0.32	0.23	1.35	1.23	0.7	1.59	0.39	1.2175	0.365901	-1.45048	0.00280716	0.0422036	down
LOC127006290	UDP-glucosyltransferase 2-like, transcript variant X1	1.07	0.69	1.45	0.14	25.27	12.39	2.27	7.45	0.8375	11.845	0.189176	-2.4022	0.00111432	0.023314	down
LOC127006296	DENN domain-containing protein Crag-like, transcript variant X2	4.53	2.14	3.6	4.46	8.86	9.39	13.7	7.65	3.6825	9.9	0.372954	-1.42293	0.000294939	0.0097061	down
LOC127006339	chromodomain-helicase-DNA-binding protein 1-like, transcript variant X1	1.71	1.15	3.3	1.67	7.88	5.74	4.85	4.51	1.9575	5.745	0.395195	-1.33936	0.000238932	0.00853033	down
LOC127006364	transmembrane protein 272-like, transcript variant X1	531.46	254.48	7.5	1976.47	183.31	17.77	26.66	119.15	692.477	86.7225	6.39088	2.67601	0.000909886	0.0206431	up
LOC127006387	RILP-like protein homolog, transcript variant X1	1.47	0.61	2.38	1.15	4.81	3.12	4.47	3.54	1.4025	3.985	0.407911	-1.29367	0.00140789	0.0268049	down
LOC127006391	uncharacterized LOC127006391	0.37	1.9	0.77	2.16	4.21	4.13	6.84	4.18	1.3	4.84	0.322068	-1.63456	0.00355536	0.048889	down
LOC127006438	membrane-bound alkaline phosphatase-like	390.71	132.83	85.1	508.45	0	0.33	1.57	3.76	279.272	1.415	206.279	7.68845	3.89e-10	3.28e-07	up
LOC127006495	HMG box-containing protein 4-like, transcript variant X1	3.93	3.08	5.18	3.45	8.78	7.44	10.13	8.23	3.91	8.645	0.498231	-1.00511	0.000828647	0.0193919	down
LOC127006506	protein AATF-like	1.54	3.76	2.73	6.57	2.16	0.93	2	1.24	3.65	1.5825	2.66202	1.41252	0.0029398	0.0432483	up
LOC127006627	sentrin-specific protease 8-like	26.34	18.55	13.38	21.8	10.91	6.89	8.45	3.25	20.0175	7.375	3.20037	1.67824	4.28e-05	0.00257445	up
LOC127006637	tubulin-specific chaperone A-like, transcript variant X2	54.67	54.94	71.7	69.26	30.44	25.52	56.84	21.71	62.6425	33.6275	2.16741	1.11597	0.000501285	0.0135939	up
LOC127006664	aryl hydrocarbon receptor nuclear translocator homolog, transcript variant X3	0.96	0.85	2.36	0.84	3.43	3.74	4.75	4.57	1.2525	4.1225	0.352633	-1.50376	0.000344093	0.0107101	down
LOC127006666	AP-4 complex accessory subunit Tepsin-like, transcript variant X1	4.82	4.5	2.75	5.47	2.95	2.21	3.14	1.73	4.385	2.5075	2.04578	1.03265	0.0018869	0.0320623	up
LOC127006682	nascent polypeptide-associated complex subunit alpha-like, transcript variant X1	458.38	375.53	253	417.63	219.99	130.77	303.2	157.63	376.135	202.898	2.19453	1.13391	0.000318667	0.0101949	up
LOC127006716	gem-associated protein 5-like, transcript variant X1	5.07	5.91	4.49	7.94	3.5	1.9	2.77	1.87	5.8525	2.51	2.71694	1.44198	8.03e-07	0.000147127	up
LOC127006727	uncharacterized LOC127006727	14.01	2.69	35.81	9.03	90.41	68.9	93.15	35.77	15.385	72.0575	0.238283	-2.06925	0.000457718	0.0129111	down
LOC127006729	uncharacterized LOC127006729	6.51	4.61	4.09	6.65	5.75	1.91	2.03	2.38	5.465	3.0175	2.01944	1.01396	0.00324382	0.0461976	up
LOC127006732	ribosomal protein S6 kinase alpha-5-like, transcript variant X1	8.5	5.67	16.92	2.6	31.52	47.2	27.06	16.46	8.4225	30.56	0.309622	-1.69142	0.00213792	0.0346313	down
LOC127006798	kazrin-like, transcript variant X1	0.04	0.04	0.06	0.03	0.06	0.52	0.2	0.42	0.0425	0.3	0.179687	-2.47644	0.000794107	0.0187924	down
LOC127006804	uncharacterized LOC127006804, transcript variant X1	1.07	1.39	1.26	0.98	6.04	3.48	2.06	4.16	1.175	3.935	0.345025	-1.53523	0.000411137	0.0119713	down
LOC127006834	39S ribosomal protein L44, mitochondrial-like	2.86	3.52	2.9	5.02	1.67	1.7	1.55	2.12	3.575	1.76	2.27692	1.18708	0.00208748	0.0339942	up
LOC127006837	calcium uniporter protein, mitochondrial-like	1.09	0.54	1.52	0.72	2.65	2.91	2.17	1.85	0.9675	2.395	0.462979	-1.11098	0.00334859	0.0471226	down
LOC127006956	general transcription factor II-I repeat domain-containing protein 2-like, transcript variant X4	3.58	2.15	2.79	1.56	0.78	0.62	1.83	1.14	2.52	1.0925	2.71109	1.43888	0.00192738	0.0323983	up
LOC127006977	inositol 1,4,5-trisphosphate receptor type 1-like, transcript variant X1	1.69	0.8	2.21	1.03	3.87	3.96	4.29	2.72	1.4325	3.71	0.444118	-1.17098	0.00149416	0.0277265	down
LOC127007008	nuclear pore membrane glycoprotein 210-like	0.57	1	0.45	1.45	0.61	0.27	0.49	0.19	0.8675	0.39	2.63384	1.39717	0.00275098	0.0415838	up
LOC127007009	mucin-5AC-like, transcript variant X1	1.62	1.11	2.34	0.91	3.97	4.67	3.69	3.78	1.495	4.0275	0.434448	-1.20275	0.00105248	0.0226129	down
LOC127007042	uncharacterized LOC127007042	0.39	0.64	0.69	0.35	3.33	1.33	1.45	1.05	0.5175	1.79	0.345676	-1.53251	0.00194492	0.0325536	down
LOC127007063	polyadenylate-binding protein 2-like, transcript variant X1	6.86	14.49	5.6	23.51	5.62	5.76	6.68	4.21	12.615	5.5675	2.37147	1.24578	0.00361214	0.049401	up
LOC127007073	uncharacterized LOC127007073, transcript variant X1	0.75	0.72	0.86	0.78	0.6	0.32	0.29	0.26	0.7775	0.3675	2.48085	1.31083	0.000842649	0.0195746	up
LOC127007141	facilitated trehalose transporter Tret1-like	2.69	3.26	4.47	2.03	0.81	0.45	1.73	1.65	3.1125	1.16	3.13761	1.64967	0.00084798	0.0196262	up
LOC127007165	serine/arginine repetitive matrix protein 2-like	11.59	7.32	9	18.67	5.56	4.62	10.37	5.31	11.645	6.465	2.06644	1.04715	0.00200146	0.033062	up
LOC127007228	gamma-butyrobetaine dioxygenase-like	142.61	79.22	1.02	12.29	5.01	6.56	10.02	6.66	58.785	7.0625	10.0766	3.33294	0.00360067	0.0492975	up
LOC127007297	uncharacterized LOC127007297	0.91	1.18	3.78	0.7	6.24	5.92	7.65	6.67	1.6425	6.62	0.28682	-1.80178	0.000689921	0.0171287	down
LOC127007303	splicing factor 3A subunit 2-like, transcript variant X1	21.04	25.03	15.15	30.15	12.68	10.83	13.11	11.23	22.8425	11.9625	2.19675	1.13537	6.36e-05	0.00346462	up
LOC127007323	DNA polymerase lambda-like, transcript variant X1	1.3	0.84	1.44	3.42	5.84	4.11	5.13	2.94	1.75	4.505	0.273729	-1.86918	0.000140803	0.00601126	down
LOC127007344	CAP-Gly domain-containing linker protein 1-like, transcript variant X3	1.11	0.51	1.78	0.58	4.14	3.86	4.73	2.25	0.995	3.745	0.312179	-1.67955	0.000200491	0.00774022	down
LOC127007358	golgin subfamily B member 1-like, transcript variant X2	1.87	1.31	3.44	4.12	8.35	8.99	6.25	4.68	2.685	7.0675	0.424621	-1.23575	0.00146867	0.0274957	down
LOC127007364	uncharacterized LOC127007364, transcript variant X2	15.83	36.16	24.75	41.08	7.75	9.73	7.91	15.34	29.455	10.1825	3.2145	1.68459	7.39e-05	0.00381383	up
LOC127007375	uncharacterized LOC127007375	0.99	4.2	1.41	4.68	0.29	0.56	0.41	0	2.82	0.315	10.5171	3.39466	1.3e-05	0.00111407	up
LOC127007391	probable tubulin polyglutamylase ttll-15, transcript variant X1	1.65	2.95	1.05	2.98	0.87	0.8	1.37	0.82	2.1575	0.965	2.60563	1.38163	0.00267498	0.0409628	up
LOC127007422	uncharacterized LOC127007422	7.16	6.06	5.26	8.65	3.93	3.61	3.68	3.7	6.7825	3.73	2.07183	1.05091	0.000160325	0.00659943	up
LOC127007427	WASH complex subunit 2-like, transcript variant X2	9.66	7.51	13.13	9.02	17.31	22.66	37.72	23.64	9.83	25.3325	0.448978	-1.15528	0.000240783	0.00853033	down
LOC127007446	disks large 1 tumor suppressor protein-like	2.86	1.22	1.6	2.68	7.33	4.55	9.16	9.3	2.09	7.585	0.325265	-1.62031	6.2e-05	0.00343678	down
LOC127007470	protein CASP-like, transcript variant X1	3.09	2.49	4.5	7.92	9.41	11.5	7.43	8.11	4.5	9.1125	0.445186	-1.16752	0.00238263	0.0373405	down
LOC127007514	ornithine decarboxylase 1-like, transcript variant X1	82.76	110.44	92.87	110.96	53.39	56.46	98.98	58.63	99.2575	66.865	1.7386	0.797924	0.00352337	0.0485985	up
LOC127007665	protein FAM214A-like, transcript variant X3	3.05	1.91	7.09	0.7	16.77	24.98	7.76	7.11	3.1875	14.155	0.261018	-1.93778	0.00292063	0.0431507	down
LOC127007770	pancreatic triacylglycerol lipase-like, transcript variant X1	0.5	0.34	0.4	0.44	0.83	1.22	1.68	1.55	0.42	1.32	0.363899	-1.45839	0.000144054	0.00610875	down
LOC127007783	ABC transporter F family member 4-like, transcript variant X1	0	0.02	0	0.08	0.03	1.08	0.24	7.01	0.025	2.09	0.0167093	-5.90321	7.47e-05	0.00381383	down
LOC127007807	uncharacterized LOC127007807	129.31	196.99	127.11	183.3	88.44	94.71	110.34	92.53	159.178	96.505	2.1023	1.07197	0.000117845	0.00535773	up
LOC127007825	presequence protease, mitochondrial-like	4.61	5.67	4.87	11.64	2.52	2.32	2.38	4.04	6.6975	2.815	2.61005	1.38408	0.000454509	0.0128493	up
LOC127007876	exosome complex component RRP43-like, transcript variant X1	5.1	12.77	7.28	10.48	5.63	3.65	3.32	3.93	8.9075	4.1325	2.47125	1.30524	0.00183243	0.0315196	up
LOC127007917	uncharacterized LOC127007917	0.26	0.02	0.35	0.25	0.72	0.82	1.18	0.83	0.22	0.8875	0.275988	-1.85732	0.00226287	0.0359368	down
LOC127007981	nucleoporin NUP188-like	2.82	3.84	2.38	2.64	2.61	1.17	1.79	1	2.92	1.6425	2.13628	1.0951	0.0030168	0.0438703	up
LOC127007986	uncharacterized LOC127007986	0.91	1.35	4.46	9.31	25.67	6.55	6.73	67.14	4.0075	26.5225	0.283612	-1.81801	0.000758534	0.0182236	down
LOC127008097	solute carrier organic anion transporter family member 74D-like, transcript variant X1	41.7	27.2	34.23	17.18	19.07	11.83	23.05	14.08	30.0775	17.0075	2.13417	1.09367	0.00211799	0.0344023	up
LOC127008105	threonine--tRNA ligase 1, cytoplasmic-like, transcript variant X2	32.14	70.84	20.25	62.63	19.83	17.93	21.4	23.67	46.465	20.7075	2.53768	1.34351	0.0014684	0.0274957	up
LOC127008115	uncharacterized LOC127008115	3.85	5.05	3.99	2.29	7.11	10.7	12.55	8.36	3.795	9.68	0.476458	-1.06958	0.00312245	0.0449412	down
LOC127008131	uncharacterized LOC127008131	0.52	0.35	1.17	0.19	3.68	7.06	4.86	2.54	0.5575	4.535	0.157124	-2.67003	1.17e-06	0.000176753	down
LOC127008151	DNA-directed RNA polymerase I subunit RPA1-like	2.4	3.55	3.08	6.05	2.42	1.37	1.77	1.43	3.77	1.7475	2.46944	1.30418	0.000108683	0.0051439	up
LOC127008161	tetratricopeptide repeat protein 27-like	6.14	10.23	6.28	14.86	6.03	3.42	3.73	5.41	9.3775	4.6475	2.27984	1.18893	0.00173481	0.0305205	up
LOC127008207	phosphatidylinositol N-acetylglucosaminyltransferase subunit Q-like, transcript variant X1	1.91	1.72	1.16	2.12	0.79	0.59	1.37	0.85	1.7275	0.9	2.31126	1.20868	0.00215976	0.0348569	up
LOC127008210	mitochondrial import receptor subunit TOM40 homolog 1-like, transcript variant X1	11.75	25.94	12.57	31.04	12.24	6.01	11.75	6.29	20.325	9.0725	2.64545	1.40351	0.000448262	0.0127011	up
LOC127008213	nuclear pore complex protein Nup160-like	5.88	6.71	5.13	9.35	5.07	3.17	3.81	2.84	6.7675	3.7225	2.10375	1.07296	0.000141415	0.00601706	up
LOC127008263	alpha-tocopherol transfer protein-like, transcript variant X1	10.13	9.78	14.96	6.26	29.01	37.76	26.02	22.54	10.2825	28.8325	0.415302	-1.26777	0.000487868	0.0133446	down
LOC127008270	speckle-type POZ protein B-like, transcript variant X1	1.3	0.85	1.23	2.04	2.54	2.39	5.92	3.13	1.355	3.495	0.434263	-1.20336	0.0014633	0.0274957	down
LOC127008356	zinc finger protein 330 homolog	11.47	16.52	12.33	24.78	8.66	8.37	9.92	7.94	16.275	8.7225	2.12571	1.08795	0.00058909	0.0152861	up
LOC127008366	eukaryotic translation initiation factor 3 subunit F-1-like	137.65	143.18	112.76	174.62	89.08	62.44	91.8	76.4	142.053	79.93	2.05288	1.03765	7.9e-06	0.000752176	up
LOC127008376	m7GpppX diphosphatase-like, transcript variant X1	3.03	2.55	1.68	2.56	1.66	1.06	1.61	1.15	2.455	1.37	2.10324	1.07261	0.00257966	0.0397067	up
LOC127008380	protein phosphatase 1 regulatory subunit 3B-like	2.37	1.63	6.91	0.79	25.8	22.78	26.04	22.58	2.925	24.3	0.142676	-2.80919	1.17e-06	0.000176753	down
LOC127008407	kynureninase-like	7.48	31.32	2.31	44.08	4.79	3.86	3.5	5.66	21.2975	4.4525	5.31342	2.40964	0.000469268	0.0130198	up
LOC127008423	uncharacterized LOC127008423	1.04	1.8	1	2.29	0.08	0.24	0.91	0.06	1.5325	0.3225	5.77077	2.52876	0.000397205	0.0117004	up
LOC127008469	uncharacterized LOC127008469	2.11	0.66	9.46	0.66	23.81	17.34	76.39	26.88	3.2225	36.105	0.193022	-2.37316	0.00036804	0.0112341	down
LOC127008520	phospholipase A2, minor isoenzyme-like, transcript variant X20	0.62	1.53	0.5	3.06	21.14	24.16	15.4	6.51	1.4275	16.8025	0.109425	-3.19199	2.89e-06	0.000361119	down
LOC127008618	sulfotransferase 1B1-like, transcript variant X1	2.22	4.76	0.57	3.69	52.96	10.46	21.79	22.09	2.81	26.825	0.126005	-2.98845	8.48e-07	0.000150975	down
LOC127008631	uncharacterized LOC127008631	3.45	6.46	5.85	6.89	13.88	19.51	31.88	18.88	5.6625	21.0375	0.314665	-1.66811	1.12e-06	0.000175088	down
LOC127008642	uncharacterized LOC127008642	0.02	0	0.06	0.01	0.1	0.59	6.04	0.89	0.0225	1.905	0.0178238	-5.81005	6.7e-08	2.06e-05	down
LOC127008704	U3 small nucleolar RNA-associated protein 15 homolog	2.4	5.64	1.95	6.94	2.52	1.49	1.11	1.31	4.2325	1.6075	3.03037	1.59949	0.00166692	0.0297526	up
LOC127008727	dorsal-ventral patterning protein Sog-like, transcript variant X1	0.84	0.69	0.99	0.46	2.63	2.73	1.93	1.19	0.745	2.12	0.410628	-1.2841	0.000956633	0.0211716	down
LOC127008742	bifunctional glutamate/proline--tRNA ligase-like	24.36	30.98	14.97	42.61	17.14	10.35	9.08	11.34	28.23	11.9775	2.6849	1.42487	0.000130304	0.00571755	up
LOC127008748	tRNA-dihydrouridine(16/17) synthase [NAD(P)(+)]-like, transcript variant X1	3.71	4.55	3.8	4.75	2.35	0.98	2.26	0.93	4.2025	1.63	3.15079	1.65571	2.02e-05	0.00150752	up
LOC127008768	pre-mRNA-splicing factor CWC22 homolog, transcript variant X1	1.57	0.95	3.43	1.78	5.73	6.13	6.71	3.1	1.9325	5.4175	0.411998	-1.27929	0.00189362	0.0320719	down
LOC127008784	nucleolar complex protein 2 homolog, transcript variant X2	10.56	21.95	9.25	22.67	9.63	6.64	8.59	6.2	16.1075	7.765	2.25331	1.17205	0.00151436	0.0280191	up
LOC127008948	adhesion G protein-coupled receptor L2-like, transcript variant X1	3.7	2.39	8.23	2.44	49.47	13.83	11.38	19.43	4.19	23.5275	0.339223	-1.55969	0.000158601	0.00654982	down
LOC127008957	sodium-dependent nutrient amino acid transporter 1-like	453.34	331.6	12.01	1305.66	72.95	0.65	5.25	30.34	525.653	27.2975	21.0516	4.39585	0.00158597	0.0289922	up
LOC127008958	sodium-dependent nutrient amino acid transporter 1-like	43.89	7.74	0.37	42.57	1.55	0	0	0.75	23.6425	0.575	42.8746	5.42205	0.0011077	0.0232139	up
LOC127008993	uncharacterized LOC127008993	3.82	3.45	3.52	5.37	9.44	10.23	13.82	10.04	4.04	10.8825	0.456506	-1.13129	2.79e-06	0.000352201	down
LOC127009036	F-box/LRR-repeat protein 4-like, transcript variant X2	0.91	0.94	1.7	1.5	0.84	0.57	0.75	0.35	1.2625	0.6275	2.33044	1.2206	0.00272086	0.0414759	up
LOC127009043	mucin-17-like, transcript variant X1	1	0.53	0.76	1.2	2.89	2.31	1.79	1.9	0.8725	2.2225	0.44338	-1.17338	0.000205525	0.00782346	down
LOC127009099	uncharacterized LOC127009099, transcript variant X1	5.55	6.12	3.22	7.36	13.6	22.18	28.67	20.93	5.5625	21.345	0.297369	-1.74967	1.76e-06	0.000247564	down
LOC127009101	exosome complex component RRP40-like, transcript variant X2	1.37	6.01	2.49	7.03	1.32	1.11	2.85	1.02	4.225	1.575	3.16498	1.6622	0.00128869	0.0254256	up
LOC127009103	uncharacterized LOC127009103, transcript variant X1	3.56	4.39	0.15	1.05	6.37	7.28	35.19	18.92	2.2875	16.94	0.197744	-2.3383	0.000841001	0.0195723	down
LOC127009208	synaptotagmin-3-like, transcript variant X1	10.88	8.44	8.21	8.42	2.86	1.56	2.62	1.86	8.9875	2.225	4.74711	2.24705	3.75e-15	1.19e-11	up
LOC127009212	dual specificity protein phosphatase CDC14A-like, transcript variant X1	1.54	0.8	2.17	0.14	6.05	3.81	3.41	3.76	1.1625	4.2575	0.298358	-1.74488	0.0018318	0.0315196	down
LOC127009255	3-hydroxyanthranilate 3,4-dioxygenase-like	138.48	57.27	217.55	107.91	50.9	55.12	86.03	16.49	130.303	52.135	2.94782	1.55965	0.00149037	0.0277265	up
LOC127009260	sestrin-2-like, transcript variant X1	0.47	0.19	0.72	0.61	1.85	2.81	3.1	2.28	0.4975	2.51	0.221316	-2.17582	8.92e-08	2.62e-05	down
LOC127009272	caspase-2-like, transcript variant X2	0.06	0.06	0.52	0.05	1.87	15.19	0.37	0.67	0.1725	4.525	0.0377964	-4.72561	0.000637733	0.016156	down
LOC127009273	uncharacterized LOC127009273, transcript variant X1	0.11	0.24	5.08	5.83	5.85	19.93	7.83	1.77	2.815	8.845	0.142526	-2.8107	0.00157287	0.0288063	down
LOC127009302	tubulin alpha-1 chain-like	4.59	3.43	1.4	2.99	1.07	1.25	1.14	1.72	3.1025	1.295	2.73454	1.4513	0.00218835	0.0350941	up
LOC127009308	RNA-binding protein 7-like	1.02	2.17	1.1	6.42	1.12	0.9	0.77	0.78	2.6775	0.8925	3.29059	1.71835	0.00234895	0.0370121	up
LOC127009324	sodium/nucleoside cotransporter 1-like	3.56	2.58	1.52	3.05	0.38	0.75	0.5	0.85	2.6775	0.62	4.86535	2.28255	1.5e-06	0.000218499	up
LOC127009346	retinol dehydrogenase 13-like, transcript variant X2	34.94	71.41	7.74	678.07	17.86	10.94	14.31	11.39	198.04	13.625	16.3777	4.03366	0.000350877	0.0107884	up
LOC127009367	uncharacterized LOC127009367, transcript variant X1	3.93	2.64	8.59	3.53	15.2	19.05	21.38	15.73	4.6725	17.84	0.305016	-1.71304	2.01e-05	0.00150752	down
LOC127009472	low density lipoprotein receptor adapter protein 1-B-like, transcript variant X1	1.52	1.18	2.24	2.27	7.12	3.02	3.59	3.97	1.8025	4.425	0.447329	-1.16059	0.00105798	0.0226129	down
LOC127009609	protein HEXIM1-like	10.6	3.45	15.11	4.24	36.38	30.63	32.91	21.59	8.35	30.3775	0.320604	-1.64114	0.000501192	0.0135939	down
LOC127009658	UDP-glucosyltransferase 2-like	146.29	79.43	99.32	16.06	918.21	1539.26	2137.75	915.82	85.275	1377.76	0.0742155	-3.75214	4.57e-11	4.82e-08	down
LOC127009725	uncharacterized LOC127009725, transcript variant X3	1.35	1.33	2.91	2.94	5.11	5.92	3.85	6.79	2.1325	5.4175	0.398974	-1.32563	0.00117954	0.0242275	down
LOC127009866	uncharacterized LOC127009866	10.63	6.4	5.54	4.78	3.47	3.67	1.2	2.68	6.8375	2.755	2.82791	1.49973	0.00154852	0.0285257	up
LOC127009875	receptor-type guanylate cyclase Gyc76C-like, transcript variant X1	4.55	1.31	4.9	2.97	12.02	9.3	10.09	5.97	3.4325	9.345	0.417204	-1.26118	0.0022403	0.0357007	down
LOC127009880	uncharacterized LOC127009880	0.01	0.07	0.01	0.04	0.1	0.1	0.21	0.15	0.0325	0.14	0.203421	-2.29746	0.000346133	0.010737	down
LOC127009890	pyrroline-5-carboxylate reductase 3-like, transcript variant X1	83.99	61.35	84.51	45.75	42.76	20.93	51.34	16.49	68.9	32.88	2.54277	1.3464	0.000602578	0.0155087	up
LOC127009917	uncharacterized LOC127009917, transcript variant X1	1.03	0.54	2.51	1.15	10.12	10.77	9.63	12.82	1.3075	10.835	0.134231	-2.8972	1.98e-11	2.5e-08	down
LOC127009921	uncharacterized LOC127009921	1.06	1.18	4.07	1.28	13.69	18.97	23.13	16.5	1.8975	18.0725	0.138774	-2.84919	2.03e-09	1.35e-06	down
LOC127009931	phenoloxidase-activating factor 2-like, transcript variant X1	3.87	8.42	3.87	8.69	2.9	2.45	4.45	2.97	6.2125	3.1925	2.21177	1.1452	0.00257729	0.0397067	up
LOC127009942	uncharacterized LOC127009942	0.12	0.11	0.29	0.24	1.19	0.61	0.91	0.44	0.19	0.7875	0.278927	-1.84204	0.000301717	0.00989046	down
LOC127009950	acyl-CoA synthetase short-chain family member 3, mitochondrial-like	0.58	0.22	0.94	0.17	4.37	2.07	1.22	3.19	0.4775	2.7125	0.200252	-2.32011	0.000173488	0.00695991	down
LOC127009963	uncharacterized LOC127009963, transcript variant X10	64.38	27.26	70.1	80.97	195.65	154.36	161.55	83.78	60.6775	148.835	0.476302	-1.07005	0.00183575	0.0315196	down
LOC127009968	tyrosine-protein kinase Fer-like, transcript variant X3	0.36	0.05	0.39	0.8	6.58	0.49	2.02	1.77	0.4	2.715	0.149865	-2.73826	6.36e-05	0.00346462	down
LOC127009979	uncharacterized LOC127009979, transcript variant X2	25.99	10.38	18.06	17.73	20.09	23.38	45.55	13.03	18.04	25.5125	0.460402	-1.11903	2.05e-05	0.00151779	down
LOC127009998	potassium channel subfamily K member 6-like, transcript variant X1	0.31	0.04	0.62	0.1	1.33	2.25	0.87	0.7	0.2675	1.2875	0.237541	-2.07375	0.00344433	0.0478834	down
LOC127010002	serine/arginine repetitive matrix protein 2-like, transcript variant X1	0.16	0.2	0.26	0.33	1.38	1.49	0.85	0.42	0.2375	1.035	0.27059	-1.88582	4.45e-05	0.00264233	down
LOC127010007	uncharacterized LOC127010007	0.03	0.04	0.17	0.19	0.32	0.45	1	0.37	0.1075	0.535	0.233767	-2.09685	0.0012132	0.0245531	down
LOC127010008	uncharacterized LOC127010008, transcript variant X1	2.19	0.67	2.47	0.6	8.8	5.32	4.06	4.39	1.4825	5.6425	0.310712	-1.68635	0.00163796	0.0294018	down
LOC127010009	uncharacterized LOC127010009, transcript variant X1	0.24	0.1	0.11	0.12	0.99	0.47	1.03	0.35	0.1425	0.71	0.241019	-2.05278	0.000327818	0.0103826	down
LOC127010025	lysoplasmalogenase-like protein TMEM86A	5.38	0.89	11.8	5.51	37.44	36.13	88.22	15.43	5.895	44.305	0.16405	-2.60779	3.12e-05	0.00204088	down
LOC127010036	uncharacterized LOC127010036	2.35	1.05	1.68	0.21	15.64	16.5	6.99	5.07	1.3225	11.05	0.130455	-2.93838	1.87e-06	0.000259508	down
LOC127010037	uncharacterized LOC127010037, transcript variant X1	4.68	1.07	1.16	0.31	11.05	9.14	4.38	7.01	1.805	7.895	0.103111	-3.27773	4.62e-08	1.66e-05	down
LOC127010043	probable ATP-dependent RNA helicase DDX23	1.56	2.03	1.84	5.75	1.09	1	0.86	0.96	2.795	0.9775	2.44218	1.28817	0.00119089	0.0243122	up
LOC127010062	uncharacterized LOC127010062	0.11	0.11	0.5	0.28	2.57	1.46	3.92	0.84	0.25	2.1975	0.132202	-2.91918	3.81e-05	0.00236862	down
LOC127010087	eukaryotic translation initiation factor 2 subunit 1-like	27.35	55	17.21	88.21	24.38	12.15	16.61	19.08	46.9425	18.055	2.92362	1.54776	0.00113682	0.0237454	up
LOC127010123	transcription termination factor 4, mitochondrial-like, transcript variant X1	2.6	4.13	2.33	4.85	2	1.65	1.78	1.33	3.4775	1.69	2.38586	1.25451	0.000884448	0.0202112	up
LOC127010144	poly(rC)-binding protein 4-like, transcript variant X1	10.86	10.61	8.97	12.91	9.05	3.76	4.83	3.15	10.8375	5.1975	2.32227	1.21554	0.000177275	0.00706696	up
LOC127010156	LIM domain-binding protein 3-like, transcript variant X1	4.89	5.76	8.13	3.81	2.24	2.54	1.95	3.19	5.6475	2.48	2.4856	1.31359	0.000638752	0.016156	up
LOC127010162	uncharacterized LOC127010162	2.1	0.65	1.93	0	0.44	8.94	18.89	10.75	1.17	9.755	0.110893	-3.17277	0.00182599	0.0315196	down
LOC127010282	calpain-9-like	16.45	12.73	8.69	10.4	8.59	6.57	7.38	5.14	12.0675	6.92	2.06294	1.0447	0.000994407	0.0217035	up
LOC127010294	uncharacterized LOC127010294, transcript variant X1	3.84	4.69	5.95	6.29	13.56	6.97	15.31	22.94	5.1925	14.695	0.397573	-1.33071	0.000798682	0.0188653	down
LOC127010343	RNA-binding protein 34-like	7.73	11.11	11.58	14.75	5.12	3.55	10.98	5.04	11.2925	6.1725	2.159	1.11036	0.00299436	0.0436445	up
LOC127010349	T-complex protein 11-like protein 1, transcript variant X1	9.37	10.02	12.63	12.26	23.65	27.38	19.84	48.87	11.07	29.935	0.415213	-1.26808	0.00110352	0.0232139	down
LOC127010412	transducin beta-like protein 3	2.96	5.06	4.53	11.75	4.16	2.4	2.5	2.5	6.075	2.89	2.35822	1.2377	0.00325497	0.0462689	up
