# Supplementary material for: Integrative Application of Transcriptomics and Metabolomics Reveals Molecular Insight into Metabolomic Variations in Chinese Mitten Crab Eriocheir sinensis Harvested from Lake Datong and Adjacent Pond
Source: Biology (Basel). 2026 Jan 6;15(2):110. doi: 10.3390/biology15020110 (PMC12838152; doi:10.3390/biology15020110)
Supplement: Supplementary file 1 [file biology-15-00110-s001.zip › Supplementary Table S3.xlsx]

## Sheet: Metabolomic detail
ID	Metabolite	Metab ID	Significant	change	level	KEGG Compound ID	Mode	CAS ID	M/Z	Retention time	Adducts	Formula	Fragmentation Score	Theoretical Fragmentation Score	Library ID	KEGG Compound First Category	KEGG Compound Second Category	KEGG Pathway ID	KEGG Pathway First Category	KEGG Pathway Second Category	HMDB Superclass	HMDB Class	HMDB Subclass	KEGG Pathway Description	VIP_pred_OPLS-DA	VIP_PLS-DA	FC(PDG/LKG)	P_value	FDR	PDH1	PDH2	PDH3	PDH4	LKH1	LKH2	LKH3	LKH4
neg_4698	Uridine diphosphate-N-acetylglucosamine	metab_7325	yes	up	B(i)	C00043	neg	528-04-1	606.077	0.965517	M-H	C17H27N3O17P2	92.1	0	HMDB0000290;PW_C000196	-	-	map01100;map01250;map00563;map00520;map00524;map05415;map04931	Metabolism;Metabolism;Metabolism;Metabolism;Metabolism;Human Diseases;Human Diseases	Global and overview maps;Global and overview maps;Glycan biosynthesis and metabolism;Carbohydrate metabolism;Biosynthesis of other secondary metabolites;Cardiovascular disease;Endocrine and metabolic disease	Nucleosides, nucleotides, and analogues	Pyrimidine nucleotides	Pyrimidine nucleotide sugars	Metabolic pathways;Biosynthesis of nucleotide sugars;Glycosylphosphatidylinositol (GPI)-anchor biosynthesis;Amino sugar and nucleotide sugar metabolism;Neomycin, kanamycin and gentamicin biosynthesis;Diabetic cardiomyopathy;Insulin resistance	1.2227	1.067	1.0638	0.005345	0.08088	8.032	8.153	7.755	8.185	7.72	7.486	7.502	7.487
neg_694	UDP-N-acetyl-D-mannosamine	metab_8123	yes	up	B(ii)	C01170	neg	-	606.077	0.8513	M-H	C17H27N3O17P2	0	76.6	HMDB0013112	-	-	map01100;map00520;map01250	Metabolism;Metabolism;Metabolism	Global and overview maps;Carbohydrate metabolism;Global and overview maps	Nucleosides, nucleotides, and analogues	Pyrimidine nucleotides	Pyrimidine nucleotide sugars	Metabolic pathways;Amino sugar and nucleotide sugar metabolism;Biosynthesis of nucleotide sugars	1.2277	1.0707	1.0649	0.003456	0.07954	7.76	7.808	7.504	7.851	7.442	7.197	7.253	7.149
pos_1892	HOMATROPINE	metab_986	yes	up	B(ii)	C07814	pos	87-00-3	568.337	6.5055	2M+NH4	C16H21NO3	0	56.3	HMDB0253199	-	-	-	-	-	Alkaloids and derivatives	Tropane alkaloids	Not Available	-	1.5171	1.5896	1.0813	0.0001431	0.01108	7.843	7.85	7.963	7.637	7.244	7.255	7.24	7.202
neg_19	Inosine	metab_4234	yes	up	B(i)	C00294	neg	58-63-9	267.075	1.68523	M-H, M+Cl, 2M-H	C10H12N4O5	91.6	0	HMDB0000195;PW_C000127;HMDB0247301;MJDBOTE0000386	-	-	map01100;map02010;map01232;map00230	Metabolism;Environmental Information Processing;Metabolism;Metabolism	Global and overview maps;Membrane transport;Global and overview maps;Nucleotide metabolism	Nucleosides, nucleotides, and analogues	Purine nucleosides	Not Available	Metabolic pathways;ABC transporters;Nucleotide metabolism;Purine metabolism	1.0253	0.9256	1.0515	0.009575	0.08185	7.456	7.662	7.29	7.456	7.205	7.106	6.928	7.163
neg_191	3'-Adenylic Acid	metab_4246	yes	up	B(i)	C01367	neg	84-21-9	346.057	0.879333	M-H, 2M-H	C10H14N5O7P	86.6	0	HMDB0258140;HMDB0003540	-	-	map01100;map00230	Metabolism;Metabolism	Global and overview maps;Nucleotide metabolism	Nucleosides, nucleotides, and analogues	Ribonucleoside 3''-phosphates	Not Available	Metabolic pathways;Purine metabolism	1.1148	0.996	1.0553	0.0009387	0.04573	7.319	7.308	7.157	7.434	6.986	6.9	6.854	6.946
neg_5250	4-Chloro-L-phenylalanine	metab_7928	yes	up	B(ii)	-	neg	-	198.033	4.02933	M-H	C9H10ClNO2	0	76.6	HMDB0244605	-	-	-	-	-	Organic acids and derivatives	Carboxylic acids and derivatives	Amino acids, peptides, and analogues	-	1.1478	1.0122	1.0667	0.009932	0.08185	7.167	7.283	6.877	7.397	6.848	6.727	6.618	6.734
neg_2921	Palmitoylcarnitine	metab_5359	yes	up	B(ii)	C02990	neg	2364-67-2	436.285	6.58643	M+K-2H	C23H45NO4	0	37.6	HMDB0000222;HMDB0240783;LMFA07070004	-	-	map01212;map00071	Metabolism;Metabolism	Global and overview maps;Lipid metabolism	Lipids and lipid-like molecules	Fatty Acyls	Fatty acid esters	Fatty acid metabolism;Fatty acid degradation	1.0753	0.9601	1.0657	0.04586	0.1269	7.51	7.619	7.365	7.692	7.401	7.14	6.596	7.186
pos_232	LysoPA(20:4(8Z,11Z,14Z,17Z)/0:0)	metab_1457	yes	up	B(ii)	-	pos	-	500.275	6.5055	M+NH4, M+ACN+H	C23H39O7P	0	51.1	HMDB0114742	-	-	-	-	-	Lipids and lipid-like molecules	Glycerophospholipids	Glycerophosphates	-	1.1876	1.3021	1.059	0.001519	0.03668	6.764	6.911	7.06	6.821	6.428	6.55	6.533	6.51
neg_2519	3-[(3-(2-Carboxyethyl)-4-methylpyrrol-2-YL)methylene]-2-indolinone	metab_4914	yes	up	B(ii)	-	neg	-	331.085	7.3182	M+Cl	C17H16N2O3	0	70.6	HMDB0258526	-	-	-	-	-	Organoheterocyclic compounds	Indoles and derivatives	Indolines	-	1.3644	1.2662	1.0924	0.003462	0.07954	7.41	7.342	6.876	7.02	6.601	6.571	6.489	6.561
neg_2907	LysoPE(P-18:0/0:0)	metab_5343	yes	up	B(ii)	-	neg	174062-73-8	464.316	6.66243	M-H	C23H48NO6P	0	81.2	HMDB0240598	-	-	-	-	-	Lipids and lipid-like molecules	Glycerophospholipids	Glycerophosphoethanolamines	-	1.3899	1.2376	1.1057	0.03221	0.1056	7.663	8.01	7.241	8.063	7.377	7.064	6.482	7.091
neg_2353	LysoPC(22:6(4Z,7Z,10Z,13Z,16Z,19Z)/0:0)	metab_4734	yes	up	B(ii)	C04230	neg	162440-05-3	612.333	6.36315	M+FA-H	C30H50NO7P	0	90	HMDB0010404	Lipids	Phospholipids	map00564;map05231	Metabolism;Human Diseases	Lipid metabolism;Cancer: overview	Lipids and lipid-like molecules	Glycerophospholipids	Glycerophosphocholines	Glycerophospholipid metabolism;Choline metabolism in cancer	1.8852	1.7785	1.1637	0.0003952	0.0283	7.728	7.815	7.519	7.733	6.875	6.65	6.224	6.716
neg_4959	Adenosine 5'-Monophosphate	metab_7613	yes	up	B(i)	C00020	neg	61-19-8	346.057	0.629533	M-H	C10H14N5O7P	90.3	0	HMDB0000045;MJDBOTE0000497	Nucleic acids	Nucleotides	map00230;map01240;map04211;map05012;map04923;map04925;map04924;map04927;map04928;map04742;map05032;map01100;map01232;map04024;map04022;map04740;map04068;map05022;map01523;map04934;map04150;map04151;map04152	Metabolism;Metabolism;Organismal Systems;Human Diseases;Organismal Systems;Organismal Systems;Organismal Systems;Organismal Systems;Organismal Systems;Organismal Systems;Human Diseases;Metabolism;Metabolism;Environmental Information Processing;Environmental Information Processing;Organismal Systems;Environmental Information Processing;Human Diseases;Human Diseases;Human Diseases;Environmental Inf…	Nucleotide metabolism;Global and overview maps;Aging;Neurodegenerative disease;Endocrine system;Endocrine system;Endocrine system;Endocrine system;Endocrine system;Sensory system;Substance dependence;Global and overview maps;Global and overview maps;Signal transduction;Signal transduction;Sensory system;Signal transduction;Neurodegenerative disease;Drug resistance: antineoplastic;Endocrine and me…	Nucleosides, nucleotides, and analogues	Purine nucleotides	Purine ribonucleotides	Purine metabolism;Biosynthesis of cofactors;Longevity regulating pathway;Parkinson disease;Regulation of lipolysis in adipocytes;Aldosterone synthesis and secretion;Renin secretion;Cortisol synthesis and secretion;Parathyroid hormone synthesis, secretion and action;Taste transduction;Morphine addiction;Metabolic pathways;Nucleotide metabolism;cAMP signaling pathway;cGMP-PKG signaling pathway;Olfa…	1.0551	0.9394	1.0556	0.001183	0.05051	6.604	6.619	6.426	6.691	6.277	6.218	6.188	6.268
neg_2898	L-Palmitoylcarnitine	metab_5332	yes	up	B(ii)	C02990	neg	2364-67-2	436.285	6.69235	M+K-2H	C23H45NO4	0	38.4	HMDB0240774;LMFA07070079;HMDB0000222;PW_C000147;LMFA07070004	-	-	map01212;map00071	Metabolism;Metabolism	Global and overview maps;Lipid metabolism	Lipids and lipid-like molecules	Fatty Acyls	Fatty acid esters	Fatty acid metabolism;Fatty acid degradation	1.2479	1.1066	1.0869	0.0206	0.08844	7.104	7.212	6.811	7.253	6.845	6.52	6.12	6.629
neg_4664	Inosine 5'-monophosphate (IMP)	metab_7288	yes	up	B(i)	-	neg	-	347.041	1.11013	M-H	C10H13N4O8P	84.1	0	-	-	-	-	-	-	-	-	-	-	1.0265	0.9721	1.0599	0.00639	0.08156	6.433	6.424	6.383	6.676	5.988	6.093	6.095	6.276
neg_2987	Lysopc(18:3)	metab_5431	yes	up	B(i)	C04230	neg	-	562.317	6.35378	M+FA-H	C26H48NO7P	36.3	0	HMDB0010387;HMDB0010388	Lipids	Phospholipids	map00564;map05231	Metabolism;Human Diseases	Lipid metabolism;Cancer: overview	Lipids and lipid-like molecules	Glycerophospholipids	Glycerophosphocholines	Glycerophospholipid metabolism;Choline metabolism in cancer	1.2135	1.0808	1.0882	0.03066	0.1031	6.785	7.367	6.767	7.203	6.681	6.559	6.066	6.537
neg_2984	PE(20:5/0:0)	metab_5428	yes	up	B(i)	-	neg	-	498.265	6.36315	M-H	C25H42NO7P	76.9	0	-	-	-	-	-	-	-	-	-	-	1.8385	1.7396	1.1613	0.0002664	0.02416	7.247	7.498	7.274	7.532	6.539	6.402	6.035	6.472
neg_760	UDP-D-Galactose	metab_8489	yes	up	B(i)	C00052	neg	1955-26-6;2956-16-3	565.05	0.965517	M-H	C15H24N2O17P2	96.6	0	HMDB0000302;HMDB0012305	-	-	map01100;map00520;map01250;map00052	Metabolism;Metabolism;Metabolism;Metabolism	Global and overview maps;Carbohydrate metabolism;Global and overview maps;Carbohydrate metabolism	Nucleosides, nucleotides, and analogues	Pyrimidine nucleotides	Pyrimidine nucleotide sugars	Metabolic pathways;Amino sugar and nucleotide sugar metabolism;Biosynthesis of nucleotide sugars;Galactose metabolism	1.3088	1.1528	1.0982	0.01622	0.084	6.655	6.883	6.191	6.761	6.317	5.923	5.947	5.933
neg_5058	Cynaropicrin	metab_8465	yes	up	B(ii)	C09385	neg	35730-78-0	381.112	0.543617	M+Cl	C19H22O6	0	39.1	HMDB0036423	-	-	-	-	-	Lipids and lipid-like molecules	Prenol lipids	Terpene lactones	-	1.0107	1.2399	1.0664	0.03597	0.1119	6.169	6.622	6.753	6.356	6.126	6.243	5.909	6.011
neg_4726	Oxidized Glutathione	metab_7357	yes	up	B(i)	C00127	neg	27025-41-8;15718-51-1	611.147	0.924817	M-H	C20H32N6O12S2	98.2	0	PW_C001847;HMDB0003337;HMDB0011691;MJDBOTE0000407	-	-	map01100;map00480;map01240;map05208;map04918;map05415;map04216	Metabolism;Metabolism;Metabolism;Human Diseases;Organismal Systems;Human Diseases;Cellular Processes	Global and overview maps;Metabolism of other amino acids;Global and overview maps;Cancer: overview;Endocrine system;Cardiovascular disease;Cell growth and death	Organic acids and derivatives	Carboxylic acids and derivatives	Amino acids, peptides, and analogues	Metabolic pathways;Glutathione metabolism;Biosynthesis of cofactors;Chemical carcinogenesis - reactive oxygen species;Thyroid hormone synthesis;Diabetic cardiomyopathy;Ferroptosis	1.856	1.7701	1.2167	0.01768	0.08583	6.242	6.135	6.582	6.621	5.704	4.958	5.89	4.474
neg_4488	5'-Guanylic Acid	metab_7093	yes	up	B(i)	C00144	neg	85-32-5	362.052	1.68853	M-H	C10H14N5O8P	94.1	0	HMDB0001397;MJDBOTE0000666	Nucleic acids	Nucleotides	map01100;map00230;map01232;map04022;map01523;map04740;map04742;map04744	Metabolism;Metabolism;Metabolism;Environmental Information Processing;Human Diseases;Organismal Systems;Organismal Systems;Organismal Systems	Global and overview maps;Nucleotide metabolism;Global and overview maps;Signal transduction;Drug resistance: antineoplastic;Sensory system;Sensory system;Sensory system	Nucleosides, nucleotides, and analogues	Purine nucleotides	Purine ribonucleotides	Metabolic pathways;Purine metabolism;Nucleotide metabolism;cGMP-PKG signaling pathway;Antifolate resistance;Olfactory transduction;Taste transduction;Phototransduction	1.2336	1.1472	1.0894	0.009553	0.08185	6.418	6.773	6.482	6.893	6.026	6.224	5.873	6.261
neg_4812	ADP	metab_7453	yes	up	B(i)	C00008	neg	58-64-0	426.024	0.804767	M-H	C10H15N5O10P2	83.5	0	HMDB0001341	Nucleic acids	Nucleotides	map01100;map04068;map00230;map01240;map01232;map04142;map05012;map04714;map04080;map04152;map05014;map04742;map00190;map05022;map04611;map04924	Metabolism;Environmental Information Processing;Metabolism;Metabolism;Metabolism;Cellular Processes;Human Diseases;Organismal Systems;Environmental Information Processing;Environmental Information Processing;Human Diseases;Organismal Systems;Metabolism;Human Diseases;Organismal Systems;Organismal Systems	Global and overview maps;Signal transduction;Nucleotide metabolism;Global and overview maps;Global and overview maps;Transport and catabolism;Neurodegenerative disease;Environmental adaptation;Signaling molecules and interaction;Signal transduction;Neurodegenerative disease;Sensory system;Energy metabolism;Neurodegenerative disease;Immune system;Endocrine system	Nucleosides, nucleotides, and analogues	Purine nucleotides	Purine ribonucleotides	Metabolic pathways;FoxO signaling pathway;Purine metabolism;Biosynthesis of cofactors;Nucleotide metabolism;Lysosome;Parkinson disease;Thermogenesis;Neuroactive ligand-receptor interaction;AMPK signaling pathway;Amyotrophic lateral sclerosis;Taste transduction;Oxidative phosphorylation;Pathways of neurodegeneration - multiple diseases;Platelet activation;Renin secretion	1.1983	1.0514	1.0801	0.007289	0.08163	6.358	6.614	6.208	6.606	6.141	5.858	5.865	6.011
neg_2929	Eicosapentaenoic Acid	metab_5367	yes	up	B(i)	C06428	neg	10417-94-4	301.219	6.57107	M-H	C20H30O2	82	0	HMDB0001999;PW_C001337	Lipids	Fatty acids	map01040	Metabolism	Lipid metabolism	Lipids and lipid-like molecules	Fatty Acyls	Fatty acids and conjugates	Biosynthesis of unsaturated fatty acids	1.0476	0.9523	1.0645	0.01294	0.08221	6.546	6.494	6.361	6.672	6.193	6.212	5.845	6.242
neg_4850	Miglitol	metab_7494	yes	up	B(ii)	C07708	neg	72432-03-2	242.081	0.750033	M+Cl	C8H17NO5	0	31.8	HMDB0014634;MJDBOTE0000907	-	-	-	-	-	Organoheterocyclic compounds	Piperidines	Not Available	-	1.0138	1.2976	1.0685	0.04424	0.125	6.103	6.503	6.786	6.329	6.12	6.163	5.841	5.95
neg_2377	PE(18:2/0:0)	metab_4758	yes	up	B(i)	-	neg	-	476.28	6.45137	M-H	C23H44NO7P	96.5	0	-	-	-	-	-	-	-	-	-	-	1.7285	1.5228	1.1656	0.005568	0.08088	6.946	7.148	6.332	7.393	6.1	5.999	5.82	5.95
neg_717	Cytidine 3'-Phosphate	metab_8149	yes	up	B(i)	C05822	neg	84-52-6	322.046	0.88715	M-H	C9H14N3O8P	97.2	0	HMDB0240312	-	-	map00240;map01100	Metabolism;Metabolism	Nucleotide metabolism;Global and overview maps	Organic oxygen compounds	Organooxygen compounds	Carbohydrates and carbohydrate conjugates	Pyrimidine metabolism;Metabolic pathways	1.0492	0.9489	1.0661	0.01103	0.08185	6.142	6.275	6.095	6.537	5.841	5.974	5.785	5.896
pos_1403	LysoPC(20:5(5Z,8Z,11Z,14Z,17Z)/0:0)	metab_448	yes	up	B(ii)	C04230	pos	-	564.304	6.45533	M+Na	C28H48NO7P	0	91	HMDB0010397	Lipids	Phospholipids	map00564;map05231	Metabolism;Human Diseases	Lipid metabolism;Cancer: overview	Lipids and lipid-like molecules	Glycerophospholipids	Glycerophosphocholines	Glycerophospholipid metabolism;Choline metabolism in cancer	1.4319	1.5379	1.0923	0.0004215	0.02108	6.324	6.323	6.562	6.255	5.899	5.761	5.767	5.884
pos_2482	(5R,6S)-3-(2-Carbamoyloxyethylsulfanyl)-6-(1-hydroxyethyl)-7-oxo-4-thia-1-azabicyclo[3.2.0]hept-2-ene-2-carboxylic acid	metab_1637	yes	up	B(ii)	-	pos	-	352.062	2.51607	M+NH4	C11H14N2O6S2	0	39	HMDB0247681	-	-	-	-	-	Organic acids and derivatives	Carboxylic acids and derivatives	Amino acids, peptides, and analogues	-	1.3082	1.1945	1.0902	0.01528	0.07367	5.902	6.019	6.045	6.268	5.717	5.561	5.757	5.192
pos_1891	PC(22:6/0:0)	metab_985	yes	up	B(i)	-	pos	-	590.319	6.5055	M+Na	C30H50NO7P	95.3	0	LMGP01050056	-	-	-	-	-	-	-	-	-	1.8536	1.842	1.1477	1.497e-05	0.003595	6.77	6.763	6.758	6.598	5.974	5.864	5.711	5.877
neg_2417	Docosahexaenoic Acid	metab_4801	yes	up	B(i)	C06429	neg	6217-54-5	327.234	6.60117	M-H	C22H32O2	88.1	0	LMFA01031176;PW_C001472;LMFA01030185;HMDB0002183;MJDBOTE0001119	Lipids	Fatty acids	map01040	Metabolism	Lipid metabolism	Lipids and lipid-like molecules	Fatty Acyls	Fatty acids and conjugates	Biosynthesis of unsaturated fatty acids	1.505	1.3836	1.1228	0.001548	0.05909	6.678	6.587	6.382	6.842	5.918	6.062	5.64	5.973
neg_735	NeuNGc	metab_8169	yes	up	B(ii)	C03410	neg	-	362.052	0.924817	M+K-2H	C11H19NO10	0	37.2	HMDB0062502	Carbohydrates	Monosaccharides	map00520	Metabolism	Carbohydrate metabolism	Organic oxygen compounds	Organooxygen compounds	Carbohydrates and carbohydrate conjugates	Amino sugar and nucleotide sugar metabolism	1.3004	1.1785	1.0928	0.001691	0.05994	6.143	6.216	6.12	6.522	5.785	5.732	5.625	5.735
neg_4871	Beta-D-Glucosamine	metab_7517	yes	up	B(ii)	C08349	neg	14257-69-3	214.049	0.718833	M+Cl	C6H13NO5	0	57.2	HMDB0030091	-	-	-	-	-	Organic oxygen compounds	Organooxygen compounds	Carbohydrates and carbohydrate conjugates	-	1.1271	1.2742	1.0776	0.01869	0.08628	5.968	6.266	6.507	6.202	5.994	5.861	5.622	5.671
pos_620	Timonacic	metab_2804	yes	up	B(i)	-	pos	-	134.027	0.838233	M+H	C4H7NO2S	90.2	0	HMDB0258979	-	-	-	-	-	Organic acids and derivatives	Carboxylic acids and derivatives	Amino acids, peptides, and analogues	-	1.1193	1.1251	1.0657	0.008057	0.06577	6.04	5.816	5.828	5.663	5.433	5.499	5.605	5.369
neg_491	Sn-glycero-3-Phosphoethanolamine	metab_7559	yes	up	B(ii)	C01233	neg	1190-00-7	214.049	0.551433	M-H	C5H14NO6P	0	73.2	HMDB0059660;HMDB0000114	-	-	map00565;map00564;map01100	Metabolism;Metabolism;Metabolism	Lipid metabolism;Lipid metabolism;Global and overview maps	Lipids and lipid-like molecules	Glycerophospholipids	Glycerophosphoethanolamines	Ether lipid metabolism;Glycerophospholipid metabolism;Metabolic pathways	1.1041	1.2691	1.0756	0.01922	0.08692	5.947	6.294	6.482	6.144	5.951	5.864	5.605	5.699
neg_2368	N-Choloylglycine	metab_8483	yes	up	B(ii)	C01921	neg	56-86-0;475-31-0	500.281	6.42468	M+Cl	C26H43NO6	0	50.2	HMDB0000148;HMDB0000138;HMDB0255104	Steroids	24-Carbon atoms	map01100;map04979;map04976;map00120	Metabolism;Organismal Systems;Organismal Systems;Metabolism	Global and overview maps;Digestive system;Digestive system;Lipid metabolism	Organic acids and derivatives	Carboxylic acids and derivatives	Amino acids, peptides, and analogues	Metabolic pathways;Cholesterol metabolism;Bile secretion;Primary bile acid biosynthesis	1.2417	1.2316	1.0971	0.02196	0.09065	6.479	6.682	6.669	6.694	6.242	6.057	5.523	6.355
neg_496	Tolmetin	metab_7614	yes	up	B(ii)	C07149	neg	26171-23-3	292.073	0.55915	M+Cl	C15H15NO3	0	63.4	PW_C009003;HMDB0014643	-	-	-	-	-	Organic oxygen compounds	Organooxygen compounds	Carbonyl compounds	-	1.0311	1.3176	1.0739	0.03899	0.1174	5.835	6.224	6.49	6.031	5.802	5.883	5.514	5.689
pos_515	Mercaptoacetic acid	metab_2689	yes	up	B(ii)	C02086	pos	1968-11-01	134.027	0.608417	M+ACN+H	C2H4O2S	0	33.1	HMDB0254464	-	-	-	-	-	Organic acids and derivatives	Carboxylic acids and derivatives	Carboxylic acids	-	1.3228	1.278	1.0893	0.003259	0.05171	6.047	5.78	5.786	5.711	5.376	5.359	5.507	5.172
pos_1385	MG(0:0/20:4(5Z,7E,11Z,14Z)-OH(9)/0:0)	metab_427	yes	up	B(ii)	-	pos	-	359.256	6.32647	M+H-2H2O	C23H38O5	0	36.8	HMDB0260526	-	-	-	-	-	Not Available	Not Available	Not Available	-	1.2723	1.2567	1.0984	0.03622	0.09939	6.044	5.676	6.231	6.42	5.922	5.422	5.476	5.367
neg_2418	LysoPE(P-18:1(9Z)/0:0)	metab_4802	yes	up	B(ii)	-	neg	1425046-04-3	462.301	6.60415	M-H	C23H46NO6P	0	75.6	HMDB0240599	-	-	-	-	-	Lipids and lipid-like molecules	Glycerophospholipids	Glycerophosphoethanolamines	-	1.555	1.39	1.1466	0.02377	0.09338	7.131	7.236	6.635	7.344	6.597	6.316	5.431	6.379
pos_1900	Pregnanetriol	metab_996	yes	up	B(ii)	-	pos	27178-64-9	359.256	6.47207	M+Na	C21H36O3	0	38.5	HMDB0006070;HMDB0256756	-	-	-	-	-	Lipids and lipid-like molecules	Steroids and steroid derivatives	Pregnane steroids	-	1.3289	1.4372	1.0938	0.005017	0.05656	5.579	5.741	6.095	5.859	5.326	5.29	5.426	5.236
neg_2426	Retinyl ester	metab_4811	yes	up	B(ii)	C02075	neg	-	301.219	6.65173	M-H	C20H30O2	0	39.9	PW_C001935;HMDB0003598	-	-	map01100;map00830;map04977	Metabolism;Metabolism;Organismal Systems	Global and overview maps;Metabolism of cofactors and vitamins;Digestive system	Lipids and lipid-like molecules	Prenol lipids	Retinoids	Metabolic pathways;Retinol metabolism;Vitamin digestion and absorption	1.0635	0.9648	1.0701	0.01066	0.08185	6.173	6.072	5.901	6.167	5.786	5.748	5.417	5.773
neg_1886	8-Amino-7-oxononanoic acid	metab_4219	yes	up	B(ii)	C01092	neg	682799-71-9	186.114	4.83363	M-H	C9H17NO3	0	74.6	HMDB0240687;LMFA01060168	-	-	map01100;map00780;map01240	Metabolism;Metabolism;Metabolism	Global and overview maps;Metabolism of cofactors and vitamins;Global and overview maps	Lipids and lipid-like molecules	Fatty Acyls	Fatty acids and conjugates	Metabolic pathways;Biotin metabolism;Biosynthesis of cofactors	1.258	1.2583	1.1052	0.0125	0.08221	6.268	5.928	6.049	6.379	5.308	5.792	5.381	5.8
neg_4848	3-(Aminomethyl)-2,5,9-trimethyl-7H-furo[3,2-g]chromen-7-one	metab_7491	yes	up	B(ii)	-	neg	-	292.073	0.750033	M+Cl	C15H15NO3	0	49.6	HMDB0248325	-	-	-	-	-	Phenylpropanoids and polyketides	Coumarins and derivatives	Furanocoumarins	-	1.0602	1.3312	1.0793	0.03931	0.1174	5.754	6.126	6.409	5.945	5.746	5.783	5.363	5.564
neg_2801	Diaziquone	metab_5227	yes	up	B(ii)	-	neg	-	401.088	7.32218	M+K-2H	C16H20N4O6	0	44.5	HMDB0251150	-	-	-	-	-	Organic oxygen compounds	Organooxygen compounds	Carbonyl compounds	-	1	0.906	1.0713	0.03901	0.1174	5.78	6.2	5.936	6.13	5.801	5.527	5.313	5.803
neg_1097	7-Methylguanosine	metab_3347	yes	up	B(ii)	-	neg	20244-86-4;2140-77-4	335.062	2.404	M+K-2H	C11H16N5O5+	0	55	HMDB0005862;HMDB0001107	-	-	-	-	-	Nucleosides, nucleotides, and analogues	Purine nucleosides	Not Available	-	1.1898	1.0551	1.0861	0.005279	0.08088	5.904	6.094	5.661	6.004	5.574	5.448	5.294	5.471
neg_4685	Uridine diphosphate-N-acetylgalactosamine	metab_7311	yes	up	B(ii)	-	neg	7277-98-7	628.058	1.00225	M+Na-2H	C17H27N3O17P2	0	35.7	HMDB0000304	-	-	-	-	-	Nucleosides, nucleotides, and analogues	Pyrimidine nucleotides	Pyrimidine nucleotide sugars	-	1.4606	1.2692	1.1317	0.004869	0.08088	5.85	5.978	5.453	6.051	5.316	5.108	5.246	4.946
pos_1854	DHAP(18:0)	metab_944	yes	up	B(ii)	C03805	pos	-	478.291	6.7033	M+ACN+H	C21H41O7P	0	32.2	HMDB0011133;PW_C006772	-	-	-	-	-	Organic oxygen compounds	Organooxygen compounds	Carbonyl compounds	-	1.4322	1.297	1.1314	0.01778	0.07602	5.385	5.516	5.114	5.62	4.538	4.819	5.221	4.547
neg_2901	Ginkgoic acid	metab_5337	yes	up	B(ii)	C10794	neg	22910-60-7	327.234	6.68838	M-H2O-H	C22H34O3	0	36.2	HMDB0033897	-	-	-	-	-	Benzenoids	Benzene and substituted derivatives	Benzoic acids and derivatives	-	1.6261	1.4923	1.1513	0.0004381	0.03	6.287	6.16	5.898	6.336	5.403	5.436	5.171	5.427
pos_675	Asparagine-betaxanthin	metab_2864	yes	up	B(ii)	-	pos	-	308.09	0.93425	M+H-H2O	C13H15N3O7	0	57.2	HMDB0304648	-	-	-	-	-	Organic acids and derivatives	Carboxylic acids and derivatives	Amino acids, peptides, and analogues	-	3.3898	3.1792	1.8502	0.001357	0.03497	6.59	6.815	6.29	6.984	2.953	3.309	5.16	2.997
neg_2091	(+/-)-Pelletierine	metab_4448	yes	up	B(ii)	C06182	neg	539-00-4	186.114	5.5156	M+FA-H	C8H15NO	0	49.9	HMDB0030325	-	-	map01100	Metabolism	Global and overview maps	Organoheterocyclic compounds	Piperidines	Not Available	Metabolic pathways	1.2818	1.2762	1.1114	0.009837	0.08185	6.058	5.715	5.829	6.15	5.102	5.551	5.153	5.564
neg_4023	Azinphos-methyl	metab_6580	yes	up	B(ii)	C11018	neg	86-50-0	351.972	3.52775	M+Cl	C10H12N3O3PS2	0	39.9	HMDB0248807	-	-	-	-	-	Organoheterocyclic compounds	Benzo-1,2,3-triazines	Benzotriazine organothiophosphates	-	1.4073	1.2354	1.1292	0.008042	0.08185	5.753	5.918	5.343	6.103	5.269	5.072	5.05	5.081
neg_4774	NADP+	metab_7410	yes	up	B(i)	C00006	neg	53-59-8	742.071	0.859117	M-H	C21H28N7O17P3	87	0	HMDB0000217;HMDB0304435;MJDBOTE0001120	Vitamins and cofactors	Cofactors	map01100;map00480;map00983;map01240;map00760;map05208;map04918;map04925;map04936;map05415	Metabolism;Metabolism;Metabolism;Metabolism;Metabolism;Human Diseases;Organismal Systems;Organismal Systems;Human Diseases;Human Diseases	Global and overview maps;Metabolism of other amino acids;Xenobiotics biodegradation and metabolism;Global and overview maps;Metabolism of cofactors and vitamins;Cancer: overview;Endocrine system;Endocrine system;Endocrine and metabolic disease;Cardiovascular disease	Benzenoids	Phenols	Benzenediols	Metabolic pathways;Glutathione metabolism;Drug metabolism - other enzymes;Biosynthesis of cofactors;Nicotinate and nicotinamide metabolism;Chemical carcinogenesis - reactive oxygen species;Thyroid hormone synthesis;Aldosterone synthesis and secretion;Alcoholic liver disease;Diabetic cardiomyopathy	1.3894	1.2203	1.1205	0.004554	0.08088	5.881	5.861	5.435	5.965	5.376	5.082	5.029	5.163
neg_2778	LysoPI(18:2(9Z,12Z)/0:0)	metab_5200	yes	up	B(ii)	-	neg	1425501-10-5	617.276	7.4683	M+Na-2H	C27H49O12P	0	64.3	HMDB0240597	-	-	-	-	-	Lipids and lipid-like molecules	Glycerophospholipids	Glycerophosphoinositols	-	2.3869	2.2841	1.3188	0.0007263	0.03898	6.666	7.385	7.159	7.199	6.014	5.386	5.017	5.122
neg_4760	Cyclic ADP-Ribose	metab_7395	yes	up	B(i)	C13050	neg	119340-53-3	540.056	0.873333	M-H	C15H21N5O13P2	82	0	HMDB0249529	-	-	map04921;map04972;map04970;map04020	Organismal Systems;Organismal Systems;Organismal Systems;Environmental Information Processing	Endocrine system;Digestive system;Digestive system;Signal transduction	Organic oxygen compounds	Organooxygen compounds	Carbohydrates and carbohydrate conjugates	Oxytocin signaling pathway;Pancreatic secretion;Salivary secretion;Calcium signaling pathway	1.1042	0.987	1.0851	0.01955	0.08718	5.909	5.656	5.397	5.829	5.332	5.399	5.012	5.262
neg_745	D-Ribulose 5-Phosphate	metab_8180	yes	up	B(i)	C00199	neg	551-85-9;4151-19-3	211.002	0.940233	M-H2O-H	C5H11O8P	56.6	0	PW_C000479;HMDB0000618	-	-	map01100;map01250;map01240;map00040;map01200;map01230;map00030;map00740	Metabolism;Metabolism;Metabolism;Metabolism;Metabolism;Metabolism;Metabolism;Metabolism	Global and overview maps;Global and overview maps;Global and overview maps;Carbohydrate metabolism;Global and overview maps;Global and overview maps;Carbohydrate metabolism;Metabolism of cofactors and vitamins	Organic oxygen compounds	Organooxygen compounds	Carbohydrates and carbohydrate conjugates	Metabolic pathways;Biosynthesis of nucleotide sugars;Biosynthesis of cofactors;Pentose and glucuronate interconversions;Carbon metabolism;Biosynthesis of amino acids;Pentose phosphate pathway;Riboflavin metabolism	1.1051	1.0076	1.0885	0.01788	0.08619	5.476	5.675	5.389	5.946	5.093	5.275	5.008	5.285
neg_2352	PE(18:3/0:0)	metab_4733	yes	up	B(i)	-	neg	-	474.265	6.36315	M-H	C23H42NO7P	82.1	0	-	-	-	-	-	-	-	-	-	-	1.5792	1.4184	1.1576	0.01277	0.08221	6.401	6.707	6.139	6.721	5.933	5.784	4.99	5.724
neg_5034	Sedoheptulose	metab_8487	yes	up	B(ii)	C02076	neg	3019-74-7;470-46-2	245.044	0.566983	M+Cl	C7H14O7	0	37.9	HMDB0003219	Carbohydrates	Monosaccharides	map01100	Metabolism	Global and overview maps	Organic oxygen compounds	Organooxygen compounds	Carbohydrates and carbohydrate conjugates	Metabolic pathways	1.0314	0.8961	1.0784	0.04098	0.1199	5.311	5.758	5.448	5.768	5.427	5.254	4.985	4.998
neg_4332	Adenosine 2'-phosphate	metab_8462	yes	up	B(i)	C00946	neg	84-21-9;61-19-8;130-49-4	346.057	2.404	M-H	C10H14N5O7P	82.2	0	HMDB0003540;HMDB0011617;HMDB0000045	-	-	-	-	-	Nucleosides, nucleotides, and analogues	Ribonucleoside 3''-phosphates	Not Available	-	1.0094	0.922	1.082	0.04951	0.1317	5.535	5.928	5.409	5.972	5.314	5.395	4.968	5.435
neg_758	Oxoglutaric acid	metab_8194	yes	up	B(i)	C00026	neg	328-50-7	145.014	0.965517	M-H	C5H6O5	73.4	0	PW_C000134;HMDB0000208	Organic acids	Carboxylic acids	map00310;map01240;map00040;map01200;map00250;map00020;map00630;map00650;map04964;map00470;map04922;map04727;map01100;map00220;map00300;map01210;map00340;map00053;map01230;map00660;map04066;map00430;map04976;map05230	Metabolism;Metabolism;Metabolism;Metabolism;Metabolism;Metabolism;Metabolism;Metabolism;Organismal Systems;Metabolism;Organismal Systems;Organismal Systems;Metabolism;Metabolism;Metabolism;Metabolism;Metabolism;Metabolism;Metabolism;Metabolism;Environmental Information Processing;Metabolism;Organismal Systems;Human Diseases	Amino acid metabolism;Global and overview maps;Carbohydrate metabolism;Global and overview maps;Amino acid metabolism;Carbohydrate metabolism;Carbohydrate metabolism;Carbohydrate metabolism;Excretory system;Metabolism of other amino acids;Endocrine system;Nervous system;Global and overview maps;Amino acid metabolism;Amino acid metabolism;Global and overview maps;Amino acid metabolism;Carbohydrate…	Organic acids and derivatives	Keto acids and derivatives	Gamma-keto acids and derivatives	Lysine degradation;Biosynthesis of cofactors;Pentose and glucuronate interconversions;Carbon metabolism;Alanine, aspartate and glutamate metabolism;Citrate cycle (TCA cycle);Glyoxylate and dicarboxylate metabolism;Butanoate metabolism;Proximal tubule bicarbonate reclamation;D-Amino acid metabolism;Glucagon signaling pathway;GABAergic synapse;Metabolic pathways;Arginine biosynthesis;Lysine biosynt…	1.4044	1.2531	1.1503	0.0486	0.1303	6.001	6.34	5.291	6.302	5.438	5.64	4.965	4.766
neg_4489	Glucose pyruvate lactate	metab_7094	yes	up	B(ii)	-	neg	-	335.062	1.68853	M-H2O-H	C12H18O12	0	60.3	HMDB0252788	-	-	-	-	-	Organic oxygen compounds	Organooxygen compounds	Carbohydrates and carbohydrate conjugates	-	1.3545	1.2005	1.1166	0.002359	0.06888	5.594	5.755	5.284	5.695	5.124	4.97	4.887	5.014
pos_497	Phosphate	metab_2668	yes	up	B(i)	C00009	pos	7664-38-2;14265-44-2	98.9844	0.56965	M+H	H3O4P	37.9	0	HMDB0001429;PW_C001104	-	-	map04978;map02010;map05012;map04928;map00190;map05022	Organismal Systems;Environmental Information Processing;Human Diseases;Organismal Systems;Metabolism;Human Diseases	Digestive system;Membrane transport;Neurodegenerative disease;Endocrine system;Energy metabolism;Neurodegenerative disease	Homogeneous non-metal compounds	Non-metal oxoanionic compounds	Non-metal phosphates	Mineral absorption;ABC transporters;Parkinson disease;Parathyroid hormone synthesis, secretion and action;Oxidative phosphorylation;Pathways of neurodegeneration - multiple diseases	1.3433	1.2086	1.1038	0.00335	0.05171	5.149	5.227	5.017	5.24	4.759	4.503	4.885	4.548
neg_565	Aromadendrin 3-rhamnoside	metab_7981	yes	up	B(ii)	-	neg	-	471.072	0.629533	M+K-2H	C21H22O10	0	84	HMDB0303603	-	-	-	-	-	Phenylpropanoids and polyketides	Flavonoids	Flavonoid glycosides	-	1.0249	0.9094	1.073	0.007931	0.08185	5.349	5.304	5.025	5.435	4.924	4.94	4.849	4.962
neg_4337	Ara-HX	metab_6926	yes	up	B(ii)	-	neg	7013-16-3	303.051	2.4007	M+Cl	C10H12N4O5	0	66.4	HMDB0003040;HMDB0247301	-	-	-	-	-	Nucleosides, nucleotides, and analogues	Purine nucleosides	Not Available	-	1.1604	1.0326	1.0934	0.009424	0.08185	5.463	5.669	5.167	5.559	5.1	5.003	4.824	5.066
neg_2324	Benzenepropanoic acid, beta-((2-carboxyethyl)thio)-2-(8-phenyloctyl)-, (betaS)-	metab_4703	yes	up	B(ii)	-	neg	-	441.208	6.22933	M-H	C26H34O4S	0	55.9	HMDB0259585	-	-	-	-	-	Phenylpropanoids and polyketides	Phenylpropanoic acids	Not Available	-	1.751	1.6341	1.2332	0.04796	0.1296	5.859	7.085	6.341	6.691	5.493	6.339	4.822	4.411
neg_3640	Pantetheine	metab_6155	yes	up	B(ii)	C00831	neg	496-65-1	313.101	4.36388	M+Cl	C11H22N2O4S	0	61.1	PW_C001887;HMDB0003426	-	-	map01100;map00770	Metabolism;Metabolism	Global and overview maps;Metabolism of cofactors and vitamins	Organic acids and derivatives	Carboxylic acids and derivatives	Amino acids, peptides, and analogues	Metabolic pathways;Pantothenate and CoA biosynthesis	1.7953	1.7109	1.1939	0.0001807	0.0213	5.656	5.831	5.795	5.94	5.078	4.946	4.816	4.612
neg_4031	4-[(S)-Amino(carboxy)methyl]-3-methylbenzoic acid	metab_6589	yes	up	B(ii)	-	neg	-	244.039	3.52027	M+Cl	C10H11NO4	0	34.1	HMDB0254239	-	-	-	-	-	Organic acids and derivatives	Carboxylic acids and derivatives	Amino acids, peptides, and analogues	-	1.14	1.009	1.0911	0.01015	0.08185	5.324	5.486	5.093	5.617	5.001	4.986	4.804	4.934
pos_1390	1-Nonanol	metab_433	yes	up	B(ii)	C14696	pos	143-08-8	330.335	6.35415	2M+ACN+H	C9H20O	0	41.3	LMFA05000092;HMDB0031265	-	-	-	-	-	Lipids and lipid-like molecules	Fatty Acyls	Fatty alcohols	-	1.0697	0.9705	1.0803	0.03267	0.09434	4.705	5.087	4.803	4.841	4.34	4.416	4.798	4.439
pos_29	Tyrosyl-Proline	metab_2097	yes	up	B(ii)	-	pos	-	301.118	3.23997	M+H, M+Na, M+H-H2O	C14H18N2O4	0	41.2	HMDB0029113	-	-	-	-	-	Organic acids and derivatives	Carboxylic acids and derivatives	Amino acids, peptides, and analogues	-	2.5456	2.5035	1.3878	0.0001089	0.009877	5.774	5.82	6.105	6.092	4.098	4.125	4.777	4.143
pos_2527	Fructose lactate	metab_1687	yes	up	B(ii)	-	pos	-	291.069	2.27912	M+Na	C9H16O9	0	68.2	HMDB0252491	-	-	-	-	-	Organic oxygen compounds	Organooxygen compounds	Carbohydrates and carbohydrate conjugates	-	1.1646	1.0483	1.0827	0.005492	0.05835	4.979	5.002	4.768	5.04	4.56	4.54	4.745	4.431
neg_2165	Arasc	metab_4530	yes	up	B(ii)	-	neg	-	240.044	5.79948	M-H2O-H	C9H13N3O4S	0	31.5	HMDB0248564	-	-	-	-	-	Nucleosides, nucleotides, and analogues	Pyrimidine nucleosides	Not Available	-	1.1494	1.0133	1.0919	0.007254	0.08163	5.206	5.401	5.018	5.467	4.929	4.854	4.706	4.827
pos_1104	9-Methoxy-2,2-Dimethyl-6H-pyrano[3,2-c]quinolin-5-one	metab_116	yes	up	B(i)	-	pos	-	275.141	3.56578	M+NH4	C15H15NO3	58	0	-	-	-	-	-	-	-	-	-	-	1.4046	1.4254	1.1586	0.03132	0.09194	5.487	4.662	4.883	4.9	3.863	4.273	4.676	4.39
neg_1305	Agar	metab_3578	yes	up	B(ii)	C08815	neg	9002-18-0	335.138	3.40007	M-H	C14H24O9	0	34.4	HMDB0248056	-	-	-	-	-	Organic oxygen compounds	Organooxygen compounds	Carbohydrates and carbohydrate conjugates	-	1.4574	1.2902	1.1507	0.00467	0.08088	5.476	5.501	4.886	5.547	4.659	4.568	4.635	4.74
pos_859	Arabinosylhypoxanthine	metab_3067	yes	up	B(ii)	-	pos	7013-16-3	537.166	2.34377	2M+H	C10H12N4O5	0	38.1	HMDB0003040	-	-	-	-	-	Nucleosides, nucleotides, and analogues	Purine nucleosides	Not Available	-	1.0687	1.1496	1.0773	0.02357	0.08201	5.04	5.09	5.011	4.602	4.525	4.523	4.633	4.647
pos_696	Gamma-Glutamylcysteine	metab_2886	yes	up	B(i)	C00669	pos	636-58-8	251.069	1.04163	M+H	C8H14N2O5S	70.7	0	HMDB0001049;PW_C000826	-	-	map01100;map00480;map04216;map01240	Metabolism;Metabolism;Cellular Processes;Metabolism	Global and overview maps;Metabolism of other amino acids;Cell growth and death;Global and overview maps	Organic acids and derivatives	Carboxylic acids and derivatives	Amino acids, peptides, and analogues	Metabolic pathways;Glutathione metabolism;Ferroptosis;Biosynthesis of cofactors	1.1068	1.0205	1.0818	0.01191	0.06925	5.226	4.939	4.714	4.971	4.557	4.583	4.608	4.601
neg_3055	5-(3'-Hydroxyphenyl)-gamma-valerolactone 3'-glucuronide	metab_5507	yes	up	B(ii)	-	neg	-	349.095	6.03103	M-H2O-H	C17H20O9	0	57.4	HMDB0240471	-	-	-	-	-	Organic oxygen compounds	Organooxygen compounds	Carbohydrates and carbohydrate conjugates	-	1.3689	1.277	1.1396	0.04653	0.1275	6.394	6.187	5.843	6.03	5.928	5.45	4.604	5.473
pos_1920	LysoPE(0:0/18:2(9Z,12Z))	metab_1018	yes	up	B(ii)	-	pos	-	522.257	6.35415	M+2Na-H	C23H44NO7P	0	68.7	HMDB0011477	-	-	-	-	-	Lipids and lipid-like molecules	Glycerophospholipids	Glycerophosphoethanolamines	-	1.4502	1.4896	1.1254	0.0009308	0.0298	5.019	5.241	5.233	5.079	4.375	4.558	4.6	4.748
neg_2233	2(3H)-Benzothiazolethione	metab_4606	yes	up	B(ii)	C14437	neg	149-30-4	165.979	5.9564	M-H	C7H5NS2	0	43.7	HMDB0030524	-	-	-	-	-	Organoheterocyclic compounds	Benzothiazoles	Not Available	-	1.4889	1.3238	1.1563	0.008667	0.08185	5.476	5.907	5.277	5.983	5.045	4.894	4.599	5.047
pos_703	Benzamil	metab_2895	yes	up	B(ii)	C13751	pos	2898-76-2	364.064	1.10808	M+2Na-H	C13H14ClN7O	0	30.4	HMDB0248972	-	-	-	-	-	Organoheterocyclic compounds	Diazines	Pyrazines	-	1.5181	1.53	1.1707	0.0114	0.06865	4.805	4.801	4.986	5.048	3.731	4.067	4.598	4.379
neg_3005	Cyclosquamosin B	metab_5452	yes	up	B(ii)	-	neg	-	832.447	6.25685	M-H2O-H	C39H65N9O10S	0	43.8	HMDB0303368	-	-	-	-	-	Organic acids and derivatives	Carboxylic acids and derivatives	Amino acids, peptides, and analogues	-	2.2065	2.2606	1.297	0.0001022	0.01765	6.162	6.551	6.481	6.104	5.08	5.038	4.588	4.796
pos_2980	Thiazoline	metab_2186	yes	up	B(ii)	-	pos	-	88.0219	0.608417	M+H	C3H5NS	0	35.6	HMDB0258980	-	-	-	-	-	Organoheterocyclic compounds	Azolines	Thiazolines	-	1.2302	1.1738	1.0981	0.008349	0.06578	5.065	4.809	4.754	4.675	4.398	4.388	4.575	4.218
neg_2969	PE(22:6/0:0)	metab_5411	yes	up	B(i)	-	neg	-	524.281	6.39748	M-H	C27H44NO7P	58.7	0	-	-	-	-	-	-	-	-	-	-	2.2813	2.2011	1.3062	0.001787	0.06224	7.097	7.022	6.899	7.136	5.854	5.768	4.517	5.412
pos_1572	Gemeprost	metab_633	yes	up	B(ii)	-	pos	-	359.256	7.68242	M+H-2H2O	C23H38O5	0	56.4	HMDB0252671	-	-	-	-	-	Lipids and lipid-like molecules	Fatty Acyls	Fatty alcohols	-	1.7873	1.8916	1.1937	0.008548	0.06578	5.103	5.752	5.994	5.339	4.991	4.641	4.51	4.445
neg_3020	LysoPC(18:4(6Z,9Z,12Z,15Z)/0:0)	metab_5469	yes	up	B(ii)	-	neg	-	560.302	6.1671	M+FA-H	C26H46NO7P	0	89.6	HMDB0010389	-	-	-	-	-	Lipids and lipid-like molecules	Glycerophospholipids	Glycerophosphocholines	-	1.549	1.3827	1.1822	0.01268	0.08221	5.56	5.818	4.82	5.809	4.704	4.729	4.487	4.695
neg_2176	Azelaic Acid	metab_4542	yes	up	B(i)	C08261	neg	123-99-9	187.098	5.83072	M-H	C9H16O4	93.7	0	LMFA01170054;HMDB0000784;MJDBOTE0000344	-	-	-	-	-	Lipids and lipid-like molecules	Fatty Acyls	Fatty acids and conjugates	-	1.0659	0.9465	1.0936	0.04469	0.1255	5.079	5.432	4.912	5.422	5.06	4.791	4.476	4.735
neg_1378	5-Hydroxypyrazine-2-carboxylic acid	metab_3658	yes	up	B(ii)	-	neg	-	419.056	3.53153	3M-H	C5H4N2O3	0	38.9	HMDB0246812	-	-	-	-	-	Organoheterocyclic compounds	Diazines	Pyrazines	-	1.7022	1.4948	1.2253	0.01166	0.08185	5.309	5.559	4.68	5.898	4.614	4.137	4.404	4.352
neg_4813	Guanosine 2',3'-cyclic phosphate	metab_7454	yes	up	B(ii)	-	neg	15718-49-7	380.017	0.804767	M+Cl	C10H12N5O7P	0	37.3	HMDB0011629	-	-	-	-	-	Lipids and lipid-like molecules	Sphingolipids	Glycosphingolipids	-	1.4488	1.3247	1.1438	0.002761	0.07188	5.1	5.185	5.053	5.15	4.861	4.302	4.382	4.366
neg_136	Cyclomorusin	metab_3638	yes	up	B(ii)	C17867	neg	62596-34-3	399.121	0.804767	M-H2O-H, M+Cl	C25H22O6	0	41	LMPK12110913;HMDB0030687	-	-	-	-	-	Phenylpropanoids and polyketides	Flavonoids	Pyranoflavonoids	-	1.043	0.964	1.0972	0.04615	0.127	5.159	5.158	4.573	5.193	4.701	4.605	4.297	4.7
neg_5109	Iodopindolol	metab_7773	yes	up	B(ii)	-	neg	-	409.016	0.509633	M+Cl	C14H19IN2O2	0	38.6	HMDB0253531	-	-	-	-	-	Organoheterocyclic compounds	Indoles and derivatives	Indoles	-	1.3731	1.249	1.1427	0.007306	0.08163	4.862	5.11	4.735	4.868	4.49	4.45	4.282	3.91
neg_2781	Dodecylbenzenesulfonic Acid	metab_5204	yes	up	B(i)	-	neg	-	325.186	7.4683	M-H	C18H30O3S	71.7	0	HMDB0031031;HMDB0059915	-	-	-	-	-	Benzenoids	Benzene and substituted derivatives	Benzenesulfonic acids and derivatives	-	1.4116	1.2595	1.156	0.02068	0.08848	5.545	5.62	5.036	5.767	4.971	4.922	4.223	4.89
neg_235	Methyl 2-((3,4-dihydro-3,4-dioxo-1-naphthalenyl)amino)benzoate	metab_4730	yes	up	B(ii)	-	neg	-	328.06	0.644233	M+Na-2H, M+K-2H	C18H13NO4	0	35.6	HMDB0244408	-	-	-	-	-	Benzenoids	Naphthalenes	Naphthoquinones	-	2.03	1.8391	1.2962	0.0005055	0.03126	5.483	5.737	5.086	5.924	4.251	4.352	4.171	4.377
neg_546	(S)C(S)S-S-Methylcysteine sulfoxide	metab_7960	yes	up	B(ii)	-	neg	32726-14-0	132.012	0.6217	M-H2O-H	C4H9NO3S	0	51.7	HMDB0029432	-	-	-	-	-	Organic acids and derivatives	Carboxylic acids and derivatives	Amino acids, peptides, and analogues	-	1.5361	1.4232	1.1697	0.0005624	0.03236	5.106	4.956	4.666	4.855	4.29	4.245	4.161	4.043
neg_2327	LysoPE(18:3(6Z,9Z,12Z)/0:0)	metab_4706	yes	up	B(ii)	-	neg	-	474.265	6.24313	M-H	C23H42NO7P	0	58.4	HMDB0011508	-	-	-	-	-	Lipids and lipid-like molecules	Glycerophospholipids	Glycerophosphoethanolamines	-	2.0258	1.7942	1.318	0.005141	0.08088	5.757	6.005	4.748	6.121	4.338	4.363	4.12	4.351
pos_2673	Avenanthramide L	metab_1848	yes	up	B(ii)	-	pos	172549-38-1	308.09	1.2154	M+H-H2O	C18H15NO5	0	37.1	HMDB0033193	-	-	-	-	-	Benzenoids	Benzene and substituted derivatives	Benzoic acids and derivatives	-	2.8029	2.6247	1.4884	2.294e-05	0.004237	5.997	6.25	5.657	6.442	4.058	4.085	4.109	4.102
neg_3017	4-Hydroxy-5-(phenyl)-valeric acid-O-glucuronide	metab_5465	yes	up	B(ii)	-	neg	-	351.111	6.20075	M-H2O-H	C17H22O9	0	72.7	HMDB0059980	-	-	-	-	-	Organic oxygen compounds	Organooxygen compounds	Carbohydrates and carbohydrate conjugates	-	1.9649	1.7464	1.3194	0.01364	0.08221	6.208	5.745	4.49	6.06	4.315	4.34	4.097	4.305
pos_1490	LysoPC(22:1(13Z)/0:0)	metab_542	yes	up	B(ii)	C04230	pos	-	578.416	7.06997	M+H	C30H60NO7P	0	74.2	HMDB0010399	Lipids	Phospholipids	map00564;map05231	Metabolism;Human Diseases	Lipid metabolism;Cancer: overview	Lipids and lipid-like molecules	Glycerophospholipids	Glycerophosphocholines	Glycerophospholipid metabolism;Choline metabolism in cancer	1.6945	1.6353	1.2643	0.04425	0.1114	5.781	4.576	4.494	5.106	3.529	4.757	3.924	3.573
neg_2206	Hexaminolevulinate	metab_4576	yes	up	B(ii)	-	neg	-	214.145	5.8936	M-H	C11H21NO3	0	39	HMDB0253144	-	-	-	-	-	Organic acids and derivatives	Carboxylic acids and derivatives	Amino acids, peptides, and analogues	-	1.3931	1.265	1.1535	0.003874	0.08039	4.896	4.965	4.587	5.026	4.268	4.371	3.917	4.327
neg_731	Methylmalonic acid	metab_8165	yes	up	B(ii)	C02170	neg	516-05-2	163.025	0.924817	M+FA-H	C4H6O4	0	40.8	LMFA01170118;PW_C000130;HMDB0000202	-	-	map00240;map01100;map00640;map00280	Metabolism;Metabolism;Metabolism;Metabolism	Nucleotide metabolism;Global and overview maps;Carbohydrate metabolism;Amino acid metabolism	Organic acids and derivatives	Carboxylic acids and derivatives	Dicarboxylic acids and derivatives	Pyrimidine metabolism;Metabolic pathways;Propanoate metabolism;Valine, leucine and isoleucine degradation	1.4804	1.4109	1.1921	0.02561	0.09663	5.696	4.81	4.615	4.758	4.47	4.177	3.91	4.118
pos_1967	S-3-oxodecanoyl cysteamine	metab_1068	yes	up	B(ii)	-	pos	-	246.151	6.16638	M+H	C12H23NO2S	0	42.2	HMDB0059773	-	-	-	-	-	Lipids and lipid-like molecules	Fatty Acyls	Fatty acyl thioesters	-	2.3741	2.3282	1.4683	0.001392	0.03517	5.274	4.458	4.734	4.644	3.042	3.038	3.88	3.056
neg_2379	Sagopilone	metab_4760	yes	up	B(ii)	-	neg	-	542.255	6.45437	M-H	C30H41NO6S	0	42.9	HMDB0257445	-	-	-	-	-	Phenylpropanoids and polyketides	Macrolides and analogues	Not Available	-	2.5743	2.6422	1.4765	0.001078	0.0486	5.693	6.523	6.767	6.076	4.97	4.093	3.85	4.058
pos_3017	N-(3-Hydroxypropyl)valine	metab_2227	yes	up	B(ii)	-	pos	-	193.154	0.546417	M+NH4	C8H17NO3	0	78.3	HMDB0255001	-	-	-	-	-	Organic acids and derivatives	Carboxylic acids and derivatives	Amino acids, peptides, and analogues	-	1.7936	1.6888	1.2561	0.01475	0.07329	5.123	5.027	4.595	5.637	3.745	4.697	3.796	3.992
pos_2713	Vidarabine	metab_1892	yes	up	B(i)	C07195	pos	24356-66-9	268.103	0.9421	M+H	C10H13N5O4	81	0	HMDB0014340	-	-	-	-	-	Nucleosides, nucleotides, and analogues	Purine nucleosides	Not Available	-	1.1258	1.0608	1.1141	0.04802	0.1161	4.245	4.409	4.039	4.808	4.029	4.094	3.796	3.789
neg_2463	7-[(1R,2R,3R)-3-Hydroxy-2-[(1E,3S)-3-Hydroxyoct-1-en-1-yl]-5-oxocyclopentyl]heptanoylcarnitine	metab_4852	yes	up	B(ii)	-	neg	-	532.304	6.85193	M+Cl	C27H47NO7	0	79.8	HMDB0241871	-	-	-	-	-	Lipids and lipid-like molecules	Fatty Acyls	Eicosanoids	-	1.9967	1.7707	1.3393	0.01552	0.0838	5.572	5.966	4.407	6.062	4.596	4.038	3.795	4.003
neg_2416	LysoPC(20:1(11Z)/0:0)	metab_4800	yes	up	B(ii)	C04230	neg	-	594.38	6.58643	M+FA-H	C28H56NO7P	0	84.4	HMDB0010391	Lipids	Phospholipids	map00564;map05231	Metabolism;Human Diseases	Lipid metabolism;Cancer: overview	Lipids and lipid-like molecules	Glycerophospholipids	Glycerophosphocholines	Glycerophospholipid metabolism;Choline metabolism in cancer	1.9752	1.7451	1.3175	0.01022	0.08185	5.849	5.68	4.668	5.948	4.505	4.608	3.744	3.952
pos_713	N-gamma-Glutamylcysteine	metab_2906	yes	up	B(ii)	C00669	pos	636-58-8	251.069	1.20742	M+H	C8H14N2O5S	0	37.1	HMDB0303807;HMDB0001049	-	-	map01100;map00480;map04216;map01240	Metabolism;Metabolism;Cellular Processes;Metabolism	Global and overview maps;Metabolism of other amino acids;Cell growth and death;Global and overview maps	Organic acids and derivatives	Carboxylic acids and derivatives	Amino acids, peptides, and analogues	Metabolic pathways;Glutathione metabolism;Ferroptosis;Biosynthesis of cofactors	1.6342	1.5206	1.2003	0.001939	0.04104	4.795	4.373	4.122	4.543	3.683	3.71	3.735	3.728
pos_2771	Gamma-Glu-Cys	metab_1956	yes	up	B(i)	C00669	pos	636-58-8	251.069	0.870233	M+H	C8H14N2O5S	71.9	0	HMDB0001049	-	-	map01100;map00480;map04216;map01240	Metabolism;Metabolism;Cellular Processes;Metabolism	Global and overview maps;Metabolism of other amino acids;Cell growth and death;Global and overview maps	Organic acids and derivatives	Carboxylic acids and derivatives	Amino acids, peptides, and analogues	Metabolic pathways;Glutathione metabolism;Ferroptosis;Biosynthesis of cofactors	1.9887	1.9198	1.2755	0.0001152	0.009881	5.06	4.716	4.561	4.588	3.678	3.705	3.73	3.723
pos_2325	Butyl benzoate	metab_1463	yes	up	B(ii)	-	pos	-	161.095	3.07017	M+H-H2O	C11H14O2	0	35.8	HMDB0303178	-	-	-	-	-	Benzenoids	Benzene and substituted derivatives	Benzoic acids and derivatives	-	1.0421	0.9866	1.086	0.005978	0.05993	3.81	3.972	3.996	4.176	3.684	3.694	3.675	3.638
neg_4978	Isoalliin	metab_8473	yes	up	B(ii)	C08265;C08295	neg	556-27-4;23315-20-0	222.045	0.6217	M+FA-H	C6H11NO3S	0	44.2	HMDB0301759;HMDB0033592;HMDB0029441	-	-	-	-	-	Organic acids and derivatives	Carboxylic acids and derivatives	Amino acids, peptides, and analogues	-	2.2604	2.1877	1.4017	0.0001225	0.01945	5.766	5.214	5.068	5.392	3.727	4.066	3.654	3.847
pos_2437	Pantetheine 4'-phosphate	metab_1587	yes	up	B(ii)	C01134	pos	2226-71-3	359.102	2.65677	M+H	C11H23N2O7PS	0	58.5	PW_C001093;HMDB0001416	-	-	map01100;map00770;map01240	Metabolism;Metabolism;Metabolism	Global and overview maps;Metabolism of cofactors and vitamins;Global and overview maps	Organic acids and derivatives	Carboxylic acids and derivatives	Amino acids, peptides, and analogues	Metabolic pathways;Pantothenate and CoA biosynthesis;Biosynthesis of cofactors	2.4179	2.2436	1.4256	0.0001701	0.01147	5.153	5.155	4.627	5.524	3.557	3.584	3.608	3.602
neg_3072	Tyrphostin B42	metab_5526	yes	up	B(ii)	-	neg	-	329.069	5.99663	M+Cl	C17H14N2O3	0	63.6	HMDB0244549	-	-	-	-	-	Phenylpropanoids and polyketides	Cinnamic acids and derivatives	Hydroxycinnamic acids and derivatives	-	2.6537	2.6159	1.5466	5.295e-05	0.0166	6.372	6.056	5.698	5.654	3.879	3.799	3.557	4.14
neg_2333	2-Mercaptobenzothiazole	metab_4712	yes	up	B(i)	C14437	neg	149-30-4	165.979	6.2759	M-H	C7H5NS2	92.4	0	HMDB0030524	-	-	-	-	-	Organoheterocyclic compounds	Benzothiazoles	Not Available	-	1.9979	1.7804	1.3836	0.01279	0.08221	5.161	5.39	3.935	5.77	3.711	3.736	3.493	3.701
neg_1510	Methionyl-Arginine	metab_3804	yes	up	B(ii)	-	neg	-	340.12	3.82182	M+Cl	C11H23N5O3S	0	43.6	HMDB0028967	-	-	-	-	-	Organic acids and derivatives	Carboxylic acids and derivatives	Amino acids, peptides, and analogues	-	3.1512	2.9222	2.3864	0.003996	0.08039	5.071	5.289	5.18	5.461	3.222	1.062	3.487	1.03
pos_1416	Terpestacin	metab_462	yes	up	B(i)	-	pos	-	385.272	6.52987	M+H-H2O	C25H38O4	32.4	0	-	-	-	-	-	-	-	-	-	-	2.4919	2.5942	1.4583	2.145e-05	0.004237	5.144	4.785	5.379	4.892	3.432	3.459	3.483	3.476
neg_2357	10-HDoHE	metab_4738	yes	up	B(ii)	-	neg	-	343.229	6.38763	M-H	C22H32O3	0	46.2	HMDB0060037	-	-	-	-	-	Lipids and lipid-like molecules	Fatty Acyls	Fatty acids and conjugates	-	1.824	1.6429	1.3247	0.01597	0.084	4.995	5.268	4.115	5.631	3.671	3.696	3.453	4.285
pos_963	Riboflavin	metab_3237	yes	up	B(ii)	C00255	pos	146-17-8;83-88-5	394.17	2.811	M+NH4	C17H20N4O6	0	56.4	HMDB0000244;HMDB0247501;PW_C000165;HMDB0001520;MJDBOTE0000812	Vitamins and cofactors	Vitamins	map01100;map01240;map02010;map04977;map00740	Metabolism;Metabolism;Environmental Information Processing;Organismal Systems;Metabolism	Global and overview maps;Global and overview maps;Membrane transport;Digestive system;Metabolism of cofactors and vitamins	Organoheterocyclic compounds	Pteridines and derivatives	Alloxazines and isoalloxazines	Metabolic pathways;Biosynthesis of cofactors;ABC transporters;Vitamin digestion and absorption;Riboflavin metabolism	2.1387	1.9579	1.3922	0.008336	0.06578	5.247	5.1	3.737	4.985	3.393	3.42	3.444	3.438
pos_357	2-[(4-ETHOXYPHENYL)METHYLENE]-3,4-DIHYDRO-1(2H)-NAPHTHALENONE	metab_2514	yes	up	B(i)	-	pos	-	301.118	3.7741	M+H, M+Na	C19H18O2	45.9	0	-	-	-	-	-	-	-	-	-	-	3.0943	3.0445	1.7732	2.133e-06	0.001095	5.353	5.395	5.647	5.619	2.967	2.994	3.442	3.012
neg_2542	3-(2-Carboxyethylthio)-3-(2-(8-phenyloctyl)phenyl)propanoic acid	metab_4939	yes	up	B(ii)	-	neg	-	441.208	7.49913	M-H	C26H34O4S	0	46.6	HMDB0258325	-	-	-	-	-	Phenylpropanoids and polyketides	Phenylpropanoic acids	Not Available	-	2.1117	1.9627	1.3984	0.04847	0.1303	5.509	6.872	6.032	6.537	5.148	5.965	3.426	3.302
neg_741	Deoxycytidine	metab_8176	yes	up	B(ii)	C00881	neg	951-77-9	272.09	0.937217	M+FA-H	C9H13N3O4	0	53.5	HMDB0250725;HMDB0000014;PW_C000008	Nucleic acids	Nucleosides	map00240;map01100;map02010;map01232	Metabolism;Metabolism;Environmental Information Processing;Metabolism	Nucleotide metabolism;Global and overview maps;Membrane transport;Global and overview maps	Nucleosides, nucleotides, and analogues	Pyrimidine nucleosides	Pyrimidine 2''-deoxyribonucleosides	Pyrimidine metabolism;Metabolic pathways;ABC transporters;Nucleotide metabolism	2.6449	2.444	1.6435	9.788e-05	0.01765	5.144	5.546	4.792	5.747	3.091	3.351	3.389	3.082
neg_535	1-Methylinosine	metab_7948	yes	up	B(ii)	-	neg	2140-73-0	327.095	0.606033	M+FA-H	C11H14N4O5	0	36.9	HMDB0002721	-	-	-	-	-	Nucleosides, nucleotides, and analogues	Purine nucleosides	Not Available	-	1.7735	1.5879	1.3379	0.02939	0.1019	3.92	5.271	4.359	5.389	3.766	4.046	3.067	3.275
neg_4756	Dalbergin	metab_7390	yes	up	B(ii)	C10414	neg	482-83-7	249.056	0.876333	M-H2O-H	C16H12O4	0	35.3	HMDB0303925;LMPK12100003	-	-	-	-	-	Phenylpropanoids and polyketides	Neoflavonoids	Neoflavones	-	2.5501	2.4531	1.6223	5.842e-06	0.007502	5.227	5.015	4.636	4.882	3.07	3.095	2.956	3.06
pos_1444	PC(17:0/0:0)	metab_492	yes	down	B(i)	C04230	pos	50930-23-9	510.353	6.74407	M+H	C25H52NO7P	85.7	0	LMGP01050024;HMDB0012108	Lipids	Phospholipids	map00564;map05231	Metabolism;Human Diseases	Lipid metabolism;Cancer: overview	Lipids and lipid-like molecules	Glycerophospholipids	Glycerophosphocholines	Glycerophospholipid metabolism;Choline metabolism in cancer	1.4113	1.3879	0.9255	0.0008156	0.02797	6.73	6.347	6.476	6.57	7.112	7.077	7.056	6.984
pos_192	1-heptadecanoyl-sn-glycero-3-phosphocholine	metab_1017	yes	down	B(i)	-	pos	-	510.354	6.87152	M+H, M+Na	C25H52NO7P	56.8	0	LMGP01050024	-	-	-	-	-	-	-	-	-	1.4066	1.4348	0.9147	0.00654	0.06137	6.404	5.874	5.912	6.143	6.695	6.779	6.663	6.465
pos_227	1-O-Hexadecyl-2-C-Methyl-3-Phosphatidylcholine	metab_1401	yes	down	B(i)	-	pos	-	496.373	6.84923	M+H, M+Na	C25H54NO6P	73.9	0	-	-	-	-	-	-	-	-	-	-	1.1344	1.0906	0.9312	0.04985	0.1184	5.973	6.208	6.79	6.102	6.868	6.772	6.621	6.663
pos_1787	2-O-methyl PAF C-16	metab_869	yes	down	B(i)	-	pos	-	496.374	7.07558	M+H	C25H54NO6P	55.5	0	-	-	-	-	-	-	-	-	-	-	1.2916	1.2128	0.919	0.02108	0.07939	5.904	6.02	6.6	5.898	6.752	6.686	6.576	6.56
neg_4405	2-(beta-D-Mannopyranosyl)-L-tryptophan	metab_7002	yes	down	B(ii)	-	neg	-	365.137	2.0251	M-H	C17H22N2O7	0	54.5	HMDB0258059	-	-	-	-	-	Organoheterocyclic compounds	Pyridines and derivatives	Phenylpyridines	-	1.4111	1.5077	0.9025	0.001412	0.05663	5.675	5.877	5.607	5.753	6.289	6.105	6.48	6.515
pos_812	4-Fluoro-L-phenylalanine	metab_3016	yes	down	B(ii)	C11217	pos	-	367.148	1.98667	2M+H	C9H10FNO2	0	52.2	HMDB0246423	-	-	-	-	-	Organic acids and derivatives	Carboxylic acids and derivatives	Amino acids, peptides, and analogues	-	1.907	1.9098	0.8392	0.0008101	0.02797	5.12	5.19	5.078	5.084	5.955	5.741	6.442	6.258
pos_92	L-Threonine	metab_3135	yes	down	B(i)	C00188	pos	72-19-5	120.065	0.546417	M+H-2H2O, M+H	C4H9NO3	94.1	0	HMDB0000167;PW_C000109;MJDBOTE0000464	Peptides	Amino acids	map01100;map04978;map02010;map00260;map00290;map00470;map00860;map01230;map04974;map00970;map00261	Metabolism;Organismal Systems;Environmental Information Processing;Metabolism;Metabolism;Metabolism;Metabolism;Metabolism;Organismal Systems;Genetic Information Processing;Metabolism	Global and overview maps;Digestive system;Membrane transport;Amino acid metabolism;Amino acid metabolism;Metabolism of other amino acids;Metabolism of cofactors and vitamins;Global and overview maps;Digestive system;Translation;Biosynthesis of other secondary metabolites	Organic acids and derivatives	Carboxylic acids and derivatives	Amino acids, peptides, and analogues	Metabolic pathways;Mineral absorption;ABC transporters;Glycine, serine and threonine metabolism;Valine, leucine and isoleucine biosynthesis;D-Amino acid metabolism;Porphyrin metabolism;Biosynthesis of amino acids;Protein digestion and absorption;Aminoacyl-tRNA biosynthesis;Monobactam biosynthesis	1.0131	0.9389	0.9485	0.0186	0.07639	6.079	5.975	6.174	5.714	6.249	6.339	6.344	6.308
pos_1846	Cholesterol glutamate	metab_935	yes	down	B(ii)	-	pos	-	494.358	6.74908	M+H-2H2O	C32H51NO5	0	74.6	HMDB0250171	-	-	-	-	-	Lipids and lipid-like molecules	Steroids and steroid derivatives	Cholestane steroids	-	1.1799	1.1156	0.924	0.04033	0.1053	5.655	6.014	6.43	5.728	6.615	6.436	6.288	6.449
pos_2908	N-Methyl-L-Proline	metab_2106	yes	down	B(i)	C22223	pos	475-11-6	130.086	0.648233	M+H	C6H11NO2	52.3	0	HMDB0094696	-	-	-	-	-	Organic acids and derivatives	Carboxylic acids and derivatives	Amino acids, peptides, and analogues	-	1.1064	1.0066	0.9441	0.007068	0.0638	5.93	5.93	6.152	5.769	6.214	6.284	6.287	6.404
pos_2438	Epanolol	metab_1588	yes	down	B(ii)	C11773	pos	86880-51-5	402.204	2.64877	M+CH3OH+H	C20H23N3O4	0	71	HMDB0251835	-	-	-	-	-	Benzenoids	Phenol ethers	Not Available	-	1.3858	1.259	0.9004	0.02729	0.08656	5.296	5.164	6.078	5.691	6.223	6.23	6.202	6.032
pos_1963	(Z)-4-Hydroxy-6-dodecenoic acid lactone	metab_1064	yes	down	B(ii)	C03107	pos	18679-18-0	219.137	6.1878	M+Na	C12H20O2	0	54.3	LMFA07040067;HMDB0032331	-	-	-	-	-	Organoheterocyclic compounds	Lactones	Gamma butyrolactones	-	1.8945	1.726	0.8243	0.01545	0.07367	5.348	4.405	5.773	4.666	5.959	6.294	6.191	6.052
pos_2180	Americine	metab_1303	yes	down	B(ii)	C09996	pos	18867-84-0	528.3	4.08425	M+H-H2O	C31H39N5O4	0	57.8	HMDB0034441	-	-	-	-	-	Organic acids and derivatives	Carboxylic acids and derivatives	Amino acids, peptides, and analogues	-	1.6367	1.5188	0.8362	0.03383	0.09589	4.505	4.261	5.365	4.374	5.251	5.554	6.131	5.191
pos_2349	(8S,9S,10R,11S,13S,14S,17S)-11,17-Dihydroxy-10,13-dimethyl-17-prop-1-ynyl-9,11,12,14,15,16-hexahydro-8H-cyclopenta[a]phenanthren-3-one	metab_1489	yes	down	B(ii)	-	pos	-	402.204	2.97678	M+ACN+Na	C22H26O3	0	72.2	HMDB0257347	-	-	-	-	-	Lipids and lipid-like molecules	Steroids and steroid derivatives	Androstane steroids	-	1.5085	1.3667	0.8797	0.0277	0.08717	5.015	4.845	5.921	5.549	6.133	6.071	6.124	5.914
pos_1815	LysoPC(P-18:1(9Z)/0:0)	metab_901	yes	down	B(ii)	C04230	pos	-	538.384	6.91842	M+CH3OH+H	C26H52NO6P	0	68.6	HMDB0010408	Lipids	Phospholipids	map00564;map05231	Metabolism;Human Diseases	Lipid metabolism;Cancer: overview	Lipids and lipid-like molecules	Glycerophospholipids	Glycerophosphocholines	Glycerophospholipid metabolism;Choline metabolism in cancer	1.6415	1.7256	0.8798	0.001902	0.04077	5.639	5.226	5.103	5.501	6.134	6.244	6.092	5.928
pos_2343	Cilastatin	metab_1483	yes	down	B(ii)	C01675	pos	82009-34-5	400.188	2.99268	M+ACN+H	C16H26N2O5S	0	55.5	HMDB0247784;HMDB0015535;MJDBOTE0001591	-	-	-	-	-	Organic acids and derivatives	Carboxylic acids and derivatives	Amino acids, peptides, and analogues	-	1.3857	1.2905	0.8925	0.0453	0.1124	5.419	4.8	6.042	5.328	6.141	6.017	6.075	5.953
pos_929	Zeranol	metab_3240	yes	down	B(ii)	C14752	pos	36455-72-8;26538-44-3	367.148	2.66468	M+2Na-H	C18H26O5	0	53.2	HMDB0032702;HMDB0041824	-	-	-	-	-	Phenylpropanoids and polyketides	Macrolides and analogues	Not Available	-	1.7156	1.607	0.8596	0.001563	0.0368	4.922	5.016	5.225	4.75	5.663	5.56	6.053	5.889
pos_1541	Dihydroxycitracridone I	metab_599	yes	down	B(ii)	-	pos	161043-20-5	352.115	7.49803	M+H-2H2O	C20H21NO7	0	73.2	HMDB0031401	-	-	-	-	-	Organoheterocyclic compounds	Quinolines and derivatives	Benzoquinolines	-	1.3238	1.2521	0.902	0.02892	0.08912	5.121	5.403	5.912	5.027	5.824	5.957	6.047	5.969
neg_4212	1-(1,2,3,4,5-Pentahydroxypent-1-yl)-1,2,3,4-tetrahydro-beta-carboline-3-carboxylate	metab_6790	yes	down	B(ii)	-	neg	-	365.137	3.10658	M-H	C17H22N2O7	0	49.1	HMDB0012492	-	-	-	-	-	Organoheterocyclic compounds	Benzopyrans	1-benzopyrans	-	1.3344	1.2239	0.9098	0.001082	0.0486	5.508	5.544	5.568	5.249	5.966	5.912	5.991	6.168
pos_294	1-Methyladenosine	metab_2141	yes	down	B(ii)	C02494	pos	15763-06-1	282.117	0.5769	M+H, M+K	C11H15N5O4	0	47.7	HMDB0243935;HMDB0003331	-	-	-	-	-	Nucleosides, nucleotides, and analogues	Purine nucleosides	Not Available	-	1.8428	1.9492	0.7646	0.03204	0.09302	3.845	3.823	3.881	3.936	5.4	3.919	5.943	4.991
neg_257	Diphenhydramine N-glucuronide	metab_4969	yes	down	B(ii)	-	neg	-	431.196	5.5547	M-H, M+Na-2H	C23H30NO7+	0	37.2	HMDB0060897	-	-	-	-	-	Organic acids and derivatives	Carboxylic acids and derivatives	Amino acids, peptides, and analogues	-	1.1636	1.0623	0.907	0.03765	0.1153	5.102	5.235	5.708	4.818	5.696	5.816	5.927	5.565
pos_2416	Leu Val Thr	metab_1564	yes	down	B(i)	-	pos	-	332.216	2.75183	M+H	C15H29N3O5	69.4	0	-	-	-	-	-	-	-	-	-	-	1.7757	1.6678	0.8243	0.02364	0.08211	4.697	4.227	5.678	4.339	5.738	5.697	5.903	5.636
pos_590	Erythrose	metab_2770	yes	down	B(ii)	C01796	pos	1758-51-6	282.117	0.774783	2M+ACN+H	C4H8O4	0	34.2	HMDB0250746;HMDB0002649	Carbohydrates	Monosaccharides	-	-	-	Organic oxygen compounds	Organooxygen compounds	Carbohydrates and carbohydrate conjugates	-	1.509	1.6047	0.8387	0.04066	0.1058	4.284	4.262	4.32	4.375	5.318	4.358	5.88	4.998
pos_1067	Tyrosylhydroxyproline	metab_75	yes	down	B(ii)	-	pos	936346-34-8	295.128	3.36158	M+H	C14H18N2O5	0	67.3	HMDB0029106	-	-	-	-	-	Organic acids and derivatives	Carboxylic acids and derivatives	Amino acids, peptides, and analogues	-	1.1413	1.0323	0.9292	0.03578	0.09851	5.925	5.572	5.742	5.294	6.122	6.041	5.839	6.244
pos_1447	LysoPC(17:0/0:0)	metab_495	yes	down	B(ii)	C04230	pos	50930-23-9	532.335	6.74908	M+Na	C25H52NO7P	0	72.6	HMDB0012108	Lipids	Phospholipids	map00564;map05231	Metabolism;Human Diseases	Lipid metabolism;Cancer: overview	Lipids and lipid-like molecules	Glycerophospholipids	Glycerophosphocholines	Glycerophospholipid metabolism;Choline metabolism in cancer	1.2305	1.2127	0.9259	0.007846	0.06541	5.62	5.12	5.319	5.486	5.876	5.799	5.806	5.787
pos_1096	Ile Glu Val	metab_106	yes	down	B(i)	-	pos	-	360.211	3.5214	M+H	C16H29N3O6	51.6	0	-	-	-	-	-	-	-	-	-	-	1.5866	1.4557	0.8697	0.01136	0.06865	4.753	4.806	5.622	4.844	5.667	5.798	5.79	5.771
pos_109	1,3-Butadiene	metab_99	yes	down	B(ii)	C16450	pos	106-99-0	72.0812	0.640333	M+NH4, 2M+H	C4H6	0	55.1	HMDB0041792	-	-	-	-	-	Hydrocarbons	Unsaturated hydrocarbons	Olefins	-	1.0267	0.9538	0.9427	0.01492	0.07362	5.497	5.429	5.626	5.163	5.745	5.761	5.773	5.756
pos_2394	Asn Glu Leu	metab_1539	yes	down	B(i)	-	pos	-	375.186	2.83457	M+H	C15H26N4O7	69.3	0	-	-	-	-	-	-	-	-	-	-	1.0234	0.9359	0.9426	0.02108	0.07939	5.397	5.134	5.579	5.247	5.578	5.702	5.759	5.615
pos_2321	Glu Leu	metab_1459	yes	down	B(i)	-	pos	-	261.143	3.09497	M+H	C11H20N2O5	67.6	0	-	-	-	-	-	-	-	-	-	-	1.097	0.9896	0.9342	0.03377	0.09584	5.804	5.436	5.689	5.272	6.005	5.914	5.743	6.102
neg_1975	18-hydroxyoleate	metab_4318	yes	down	B(ii)	C19616	neg	-	342.241	5.10412	M+FA-H	C18H33O3-	0	34.3	HMDB0304033	-	-	map00073	Metabolism	Lipid metabolism	Lipids and lipid-like molecules	Fatty Acyls	Fatty acids and conjugates	Cutin, suberine and wax biosynthesis	1.4034	1.2546	0.8779	0.0177	0.08583	4.899	4.782	5.733	4.945	5.81	5.851	5.726	5.806
pos_1009	Ala Glu Ile	metab_12	yes	down	B(i)	-	pos	-	332.18	2.99268	M+H	C14H25N3O6	41.4	0	-	-	-	-	-	-	-	-	-	-	1.2762	1.1901	0.9108	0.02345	0.08196	5.199	4.894	5.654	5.007	5.641	5.736	5.707	5.706
pos_2336	Leu Ile Gly	metab_1475	yes	down	B(i)	-	pos	-	302.206	3.00862	M+H	C14H27N3O4	54.9	0	-	-	-	-	-	-	-	-	-	-	1.7576	1.6489	0.8288	0.02304	0.08176	4.505	4.305	5.688	4.417	5.697	5.738	5.697	5.694
neg_719	Benzoic acid,2-[[[(4S)-4-carboxy-4-[[4-[[(2,4-diamino-6-pteridinyl)methyl]amino]benzoyl]amino]butyl]amino]carbonyl]-	metab_8151	yes	down	B(ii)	-	neg	-	594.181	0.88715	M+Na-2H	C27H27N9O6	0	53.9	HMDB0249916	-	-	-	-	-	Benzenoids	Benzene and substituted derivatives	Benzoic acids and derivatives	-	1.8968	1.736	0.8085	0.0004497	0.03027	4.433	4.782	4.977	4.295	5.774	5.722	5.696	5.675
pos_1125	Val Asp Leu	metab_139	yes	down	B(i)	-	pos	-	346.196	3.7248	M+H	C15H27N3O6	81.1	0	-	-	-	-	-	-	-	-	-	-	1.2404	1.1425	0.918	0.01898	0.07639	5.197	4.981	5.631	5.094	5.59	5.751	5.692	5.736
pos_300	Val Ile Ser	metab_2209	yes	down	B(i)	-	pos	-	318.201	2.62768	M+H, M+ACN+H	C14H27N3O5	57.6	0	-	-	-	-	-	-	-	-	-	-	1.9275	1.7906	0.7953	0.01717	0.07602	4.17	4.03	5.512	4.142	5.567	5.617	5.691	5.573
neg_1578	DIPROTIN B	metab_3877	yes	down	B(i)	-	neg	-	326.21	3.96653	M-H	C16H29N3O4	36.8	0	-	-	-	-	-	-	-	-	-	-	1.4041	1.2526	0.8774	0.0177	0.08583	4.772	4.843	5.703	4.929	5.775	5.844	5.689	5.767
pos_3114	Gamma-glutamyl-L-putrescine	metab_2334	yes	down	B(ii)	C15699	pos	-	218.149	0.467567	M+H	C9H19N3O3	0	43.6	HMDB0012230	-	-	map01100;map00330	Metabolism;Metabolism	Global and overview maps;Amino acid metabolism	Organic acids and derivatives	Carboxylic acids and derivatives	Amino acids, peptides, and analogues	Metabolic pathways;Arginine and proline metabolism	1.6519	1.5157	0.8473	0.01112	0.06865	4.76	4.623	4.934	4.023	5.122	5.367	5.665	5.49
pos_1001	Ile Asp Thr	metab_4	yes	down	B(i)	-	pos	-	348.175	2.96895	M+H	C14H25N3O7	72.5	0	-	-	-	-	-	-	-	-	-	-	1.356	1.2543	0.8988	0.02147	0.07979	5.131	4.713	5.514	4.825	5.504	5.695	5.662	5.595
pos_835	G-Glu-Val	metab_3041	yes	down	B(i)	-	pos	2746-34-1	247.128	2.13318	M+H	C10H18N2O5	60.4	0	HMDB0011172	-	-	-	-	-	Organic acids and derivatives	Carboxylic acids and derivatives	Amino acids, peptides, and analogues	-	1.1346	1.0236	0.9298	0.03106	0.09128	5.769	5.354	5.556	5.197	5.952	5.885	5.661	6.031
pos_335	Ile Ile Thr	metab_2490	yes	down	B(i)	-	pos	-	346.232	3.16938	M+H-H2O, M+H	C16H31N3O5	80.7	0	-	-	-	-	-	-	-	-	-	-	2.1276	1.9885	0.743	0.02095	0.07936	4.132	3.383	5.359	3.496	5.406	5.513	5.645	5.473
neg_1999	LysoPE(20:2(11Z,14Z)/0:0)	metab_4344	yes	down	B(ii)	-	neg	-	526.29	5.17285	M+Na-2H	C25H48NO7P	0	58.5	HMDB0011513	-	-	-	-	-	Lipids and lipid-like molecules	Glycerophospholipids	Glycerophosphoethanolamines	-	1.1378	1.0216	0.9139	0.01692	0.08514	4.748	4.865	5.229	4.905	5.219	5.489	5.636	5.265
neg_3336	Isoflupredone acetate	metab_5817	yes	down	B(ii)	C14636	neg	338-98-7	465.193	5.21378	M+FA-H	C23H29FO6	0	59.9	HMDB0253640	-	-	-	-	-	Lipids and lipid-like molecules	Steroids and steroid derivatives	Pregnane steroids	-	2.0033	2.1003	0.7024	0.03493	0.1103	3.033	4.785	3.003	3.19	4.052	5.296	5.62	4.975
pos_2328	Ile Val Glu	metab_1466	yes	down	B(i)	-	pos	-	360.211	3.05668	M+H	C16H29N3O6	45.2	0	-	-	-	-	-	-	-	-	-	-	2.3518	2.2005	0.6876	0.01948	0.07678	3.107	3.684	5.494	3.198	5.67	5.645	5.611	5.594
neg_3258	6-Ethylchenodeoxycholic acid	metab_5730	yes	down	B(ii)	C15636	neg	459789-99-2	457.269	5.49107	M+K-2H	C26H44O4	0	30.9	HMDB0247056	-	-	-	-	-	Lipids and lipid-like molecules	Steroids and steroid derivatives	Bile acids, alcohols and derivatives	-	1.6071	1.7521	0.8575	0.003095	0.07606	5.326	5.122	4.682	4.87	5.933	6.063	5.61	5.719
pos_2089	Asp Trp Leu	metab_1202	yes	down	B(i)	-	pos	-	433.206	5.13025	M+H	C21H28N4O6	78.9	0	-	-	-	-	-	-	-	-	-	-	1.9144	1.7834	0.7698	0.02426	0.08297	3.58	3.559	5.055	3.671	4.945	5.182	5.586	4.895
pos_2299	Ile Ile Glu	metab_1433	yes	down	B(i)	-	pos	-	374.227	3.22285	M+H	C17H31N3O6	81.5	0	-	-	-	-	-	-	-	-	-	-	2.0456	1.8914	0.7694	0.01504	0.07362	3.862	3.841	5.395	3.953	5.485	5.602	5.578	5.498
pos_2417	Val Ile Glu	metab_1565	yes	down	B(i)	-	pos	-	360.211	2.74133	M+H	C16H29N3O6	69.3	0	-	-	-	-	-	-	-	-	-	-	1.8811	1.7523	0.8015	0.01879	0.07639	4.131	4.059	5.497	4.172	5.616	5.632	5.567	5.47
neg_2920	Rubraflavone B	metab_5358	yes	down	B(ii)	-	neg	54835-68-6	473.235	6.58643	M-H	C30H34O5	0	33.7	HMDB0030629;LMPK12110053	-	-	-	-	-	Phenylpropanoids and polyketides	Flavonoids	Flavones	-	1.8189	1.6256	0.7913	0.02925	0.1017	4.887	3.89	5.715	4.206	5.805	6.295	5.56	5.969
pos_1044	Hydroxyzine	metab_51	yes	down	B(ii)	C07045	pos	68-88-2	375.186	3.20393	M+H	C21H27ClN2O2	0	35.1	PW_C009051;HMDB0014697	-	-	-	-	-	Benzenoids	Benzene and substituted derivatives	Diphenylmethanes	-	1.7446	1.6259	0.8166	0.03392	0.09605	4.856	3.762	5.211	3.875	5.296	5.476	5.549	5.36
pos_616	Ergothioneine	metab_2799	yes	down	B(i)	C05570	pos	497-30-3	230.095	0.83025	M+H	C9H15N3O2S	79.2	0	HMDB0003045	-	-	map01100;map00340	Metabolism;Metabolism	Global and overview maps;Amino acid metabolism	Organic acids and derivatives	Carboxylic acids and derivatives	Amino acids, peptides, and analogues	Metabolic pathways;Histidine metabolism	1.4201	1.2924	0.8999	0.007489	0.06468	4.885	4.736	5.243	5.279	5.536	5.583	5.534	5.73
pos_2432	Levetiracetam	metab_1582	yes	down	B(ii)	C07841	pos	102767-28-2	203.138	2.69378	M+CH3OH+H	C8H14N2O2	0	31.6	HMDB0015333;HMDB0252105	-	-	-	-	-	Organic acids and derivatives	Carboxylic acids and derivatives	Amino acids, peptides, and analogues	-	1.0939	1.0234	0.9303	0.03817	0.1026	5.397	5.222	5.577	4.945	5.63	5.753	5.525	5.815
pos_121	Glu Arg	metab_233	yes	down	B(i)	-	pos	-	304.16	0.758867	M+2H, M+H	C11H21N5O5	46.1	0	-	-	-	-	-	-	-	-	-	-	1.0449	0.9634	0.9361	0.03527	0.09783	5.592	5.232	5.235	4.983	5.602	5.626	5.52	5.733
neg_1703	Daprodustat	metab_4017	yes	down	B(ii)	-	neg	-	392.184	4.2898	M-H	C19H27N3O6	0	36.4	HMDB0250863	-	-	-	-	-	Organic acids and derivatives	Carboxylic acids and derivatives	Amino acids, peptides, and analogues	-	1.0808	0.9566	0.924	0.03187	0.1051	5.054	5.155	5.686	5.211	5.714	5.799	5.517	5.814
pos_2203	Val Glu Leu	metab_1329	yes	down	B(i)	-	pos	-	360.211	3.814	M+H	C16H29N3O6	68.5	0	-	-	-	-	-	-	-	-	-	-	1.9178	1.8076	0.7795	0.02618	0.08576	3.958	3.635	5.332	3.748	5.172	5.456	5.508	5.251
neg_3592	Pravastatin	metab_6101	yes	down	B(ii)	C01844	neg	81093-37-0	459.212	4.50875	M+Cl	C23H36O7	0	36.2	HMDB0005022;HMDB0256737;PW_C002369;LMFA05000695;MJDBOTE0001592	-	-	map04976	Organismal Systems	Digestive system	Organic acids and derivatives	Hydroxy acids and derivatives	Medium-chain hydroxy acids and derivatives	Bile secretion	1.2099	1.0814	0.9043	0.01339	0.08221	4.876	4.659	5.331	4.821	5.415	5.52	5.505	5.333
pos_931	Ile Pro Asn	metab_3147	yes	down	B(i)	-	pos	-	343.196	2.68062	M+H	C15H26N4O5	41.1	0	-	-	-	-	-	-	-	-	-	-	1.3992	1.2879	0.8901	0.01452	0.07264	4.64	4.608	5.337	4.72	5.358	5.458	5.502	5.37
neg_4270	Metoprolol	metab_6853	yes	down	B(ii)	C07202	neg	51384-51-1;37350-58-6	288.158	2.76512	M+Na-2H	C15H25NO3	0	45.9	HMDB0001932;PW_C001291;MJDBOTE0001765	-	-	-	-	-	Benzenoids	Phenols	Tyrosols and derivatives	-	1.2039	1.0722	0.9049	0.02731	0.09881	4.883	4.997	5.661	5.04	5.761	5.778	5.5	5.706
pos_1206	Ile Val Ile	metab_229	yes	down	B(i)	-	pos	-	344.253	4.63083	M+H	C17H33N3O4	83.3	0	-	-	-	-	-	-	-	-	-	-	1.8288	1.6849	0.811	0.01362	0.07155	4.039	4.018	5.22	4.13	5.271	5.368	5.491	5.334
neg_4202	Epijasminoside A	metab_6779	yes	down	B(ii)	-	neg	189148-81-0	365.137	3.13832	M+Cl	C16H26O7	0	45	HMDB0033111	-	-	-	-	-	Organic oxygen compounds	Organooxygen compounds	Carbohydrates and carbohydrate conjugates	-	1.1196	1.4113	0.9143	0.01861	0.08619	4.858	5.093	4.631	4.961	5.392	5.035	5.489	5.461
pos_928	Glu Ile Ala	metab_3144	yes	down	B(i)	-	pos	-	332.18	2.65677	M+H	C14H25N3O6	47.7	0	-	-	-	-	-	-	-	-	-	-	1.6692	1.5623	0.8383	0.02208	0.08033	4.35	4.17	5.401	4.282	5.387	5.447	5.481	5.402
pos_2492	(2S)-2-Amino-3-[4-[(2S)-2-amino-3-(1H-indol-3-yl)propanoyl]oxyphenyl]propanoic acid	metab_1648	yes	down	B(ii)	-	pos	-	400.188	2.46818	M+CH3OH+H	C20H21N3O4	0	61	HMDB0258058	-	-	-	-	-	Organoheterocyclic compounds	Pyridines and derivatives	Phenylpyridines	-	1.8486	1.7303	0.7872	0.04853	0.1171	4.405	3.194	5.463	4.097	5.564	5.391	5.48	5.366
pos_1098	Val Glu Val	metab_108	yes	down	B(i)	-	pos	-	346.196	3.52747	M+H	C15H27N3O6	73.5	0	-	-	-	-	-	-	-	-	-	-	1.6857	1.5354	0.8587	0.001662	0.03837	4.537	4.488	5.089	4.6	5.388	5.523	5.478	5.402
neg_3541	17-Aminogeldanamycin	metab_6045	yes	down	B(ii)	-	neg	-	544.265	4.62133	M-H	C28H39N3O8	0	81	HMDB0259661	-	-	-	-	-	Phenylpropanoids and polyketides	Macrolactams	Not Available	-	1.4157	1.3072	0.8757	0.003432	0.07954	4.616	4.308	4.89	4.757	5.209	5.342	5.471	5.187
pos_2434	Leu Val Gly	metab_1584	yes	down	B(i)	-	pos	-	288.191	2.68062	M+H	C13H25N3O4	52.4	0	-	-	-	-	-	-	-	-	-	-	1.9724	1.8335	0.7751	0.01654	0.07515	4.064	3.596	5.177	3.708	5.307	5.329	5.469	5.24
pos_2262	3H-Dopamine	metab_1394	yes	down	B(ii)	-	pos	-	328.222	3.41203	2M+NH4	C8H13NO2	0	30.4	HMDB0246265	-	-	-	-	-	Organic oxygen compounds	Organooxygen compounds	Alcohols and polyols	-	2.3169	2.1402	0.6959	0.01432	0.07233	3.24	3.218	5.172	3.331	5.296	5.375	5.445	5.378
pos_1027	Leu Leu Glu	metab_32	yes	down	B(i)	-	pos	-	374.227	3.07868	M+H	C17H31N3O6	73.2	0	-	-	-	-	-	-	-	-	-	-	1.9987	1.8537	0.7738	0.01666	0.07549	3.822	3.8	5.34	3.913	5.471	5.498	5.444	5.397
neg_3443	(2E)-Undec-2-enedioylcarnitine	metab_5936	yes	down	B(ii)	-	neg	-	392.185	4.91613	M+Cl	C18H31NO6	0	54.9	HMDB0241174	-	-	-	-	-	Lipids and lipid-like molecules	Fatty Acyls	Fatty acid esters	-	1.3442	1.1939	0.884	0.02171	0.09032	4.717	4.747	5.571	4.874	5.624	5.757	5.443	5.694
pos_2605	L-Dopa	metab_1773	yes	down	B(ii)	C00355	pos	59-92-7	239.102	1.66567	M+ACN+H	C9H11NO4	0	42.4	PW_C000117;HMDB0000181	Peptides;Hormones and transmitters	Amino acids;Neurotransmitters	map01100;map05012;map00350;map04728;map05034;map05030;map05031;map04917	Metabolism;Human Diseases;Metabolism;Organismal Systems;Human Diseases;Human Diseases;Human Diseases;Organismal Systems	Global and overview maps;Neurodegenerative disease;Amino acid metabolism;Nervous system;Substance dependence;Substance dependence;Substance dependence;Endocrine system	Organic acids and derivatives	Carboxylic acids and derivatives	Amino acids, peptides, and analogues	Metabolic pathways;Parkinson disease;Tyrosine metabolism;Dopaminergic synapse;Alcoholism;Cocaine addiction;Amphetamine addiction;Prolactin signaling pathway	1.4689	1.3653	0.8766	0.01802	0.07602	4.858	4.747	5.256	4.268	5.335	5.485	5.439	5.563
neg_1039	Hyoscyamine	metab_8472	yes	down	B(ii)	C02046	neg	101-31-5;51-34-3	288.158	2.13053	M-H	C17H23NO3	0	40.6	HMDB0003573;HMDB0242263;HMDB0014568;MJDBOTE0001533	-	-	map01100	Metabolism	Global and overview maps	Organic acids and derivatives	Hydroxy acids and derivatives	Beta hydroxy acids and derivatives	Metabolic pathways	1.856	1.6789	0.7694	0.02332	0.0928	4.071	3.638	5.466	3.801	5.484	5.684	5.432	5.465
pos_1370	Cholylcitrulline	metab_411	yes	down	B(ii)	-	pos	-	294.685	6.24663	M+H+Na	C30H51N3O7	0	35.4	HMDB0242383	-	-	-	-	-	Not Available	Not Available	Not Available	-	2.4835	2.3267	0.7218	2.559e-05	0.004388	3.901	3.88	4.4	3.992	5.676	5.618	5.429	5.68
neg_557	D-Fucose	metab_7972	yes	down	B(ii)	C01018	neg	6189-71-5;3615-37-0	209.067	0.629533	M+FA-H	C6H12O5	0	40.2	HMDB0029196	Carbohydrates	Monosaccharides	-	-	-	Organic oxygen compounds	Organooxygen compounds	Carbohydrates and carbohydrate conjugates	-	1.4946	1.6475	0.8681	0.002973	0.07569	4.435	4.809	4.427	4.866	5.108	5.507	5.428	5.309
pos_2039	Dehydrovomifoliol	metab_3225	yes	down	B(ii)	C02533	pos	15764-81-5	205.122	5.84233	M+H-H2O	C13H18O3	0	60.2	HMDB0036819;LMPR0103050009;HMDB0302822	-	-	-	-	-	Lipids and lipid-like molecules	Prenol lipids	Sesquiterpenoids	-	1.9095	1.7759	0.7648	0.0365	0.09977	4.71	3.382	4.769	3.042	5.05	5.277	5.428	5.04
neg_3399	8-Deoxylactucin	metab_5886	yes	down	B(ii)	C09392	neg	65725-10-2	579.223	5.04638	2M+Hac-H	C15H16O4	0	66.9	HMDB0301858	-	-	-	-	-	Organoheterocyclic compounds	Lactones	Gamma butyrolactones	-	3.0311	2.7053	0.3702	0.011	0.08185	0.9761	0.9715	4.52	1.119	5.274	5.126	5.418	4.679
pos_2307	Valine-betaxanthin	metab_1443	yes	down	B(ii)	-	pos	-	352.149	3.16938	M+ACN+H	C14H18N2O6	0	41.2	HMDB0304749	-	-	-	-	-	Organic acids and derivatives	Carboxylic acids and derivatives	Amino acids, peptides, and analogues	-	1.9889	1.8665	0.7583	0.03355	0.0958	4.464	3.214	5.155	3.327	5.206	5.283	5.411	5.412
neg_1671	Ile-Val-Val	metab_3981	yes	down	B(ii)	-	neg	-	328.226	4.20832	M-H	C16H31N3O4	0	55.3	HMDB0304801	-	-	-	-	-	Organic acids and derivatives	Carboxylic acids and derivatives	Amino acids, peptides, and analogues	-	1.3792	1.2366	0.8725	0.02229	0.09099	4.44	4.578	5.432	4.597	5.451	5.527	5.399	5.457
pos_1585	Paramethasone	metab_647	yes	down	B(ii)	C07413	pos	53-33-8	415.188	7.70597	M+Na	C22H29FO5	0	33	HMDB0015462	-	-	-	-	-	Lipids and lipid-like molecules	Steroids and steroid derivatives	Hydroxysteroids	-	2.1657	1.9917	0.7393	0.01403	0.07233	3.586	3.565	5.191	3.677	5.199	5.733	5.398	5.337
neg_3518	N-desisopropylpropranolol	metab_6019	yes	down	B(ii)	-	neg	-	493.233	4.69118	2M+Hac-H	C13H15NO2	0	37.3	HMDB0060961	-	-	-	-	-	Benzenoids	Naphthalenes	Not Available	-	1.0059	0.9039	0.9296	0.0231	0.09221	5.026	4.905	5.345	5.067	5.571	5.652	5.397	5.265
pos_3038	L-erythro-4-Hydroxyarginine	metab_2250	yes	down	B(ii)	C08284	pos	61370-10-3	232.14	0.53085	M+ACN+H	C6H14N4O3	0	45.3	HMDB0034326	-	-	-	-	-	Organic acids and derivatives	Carboxylic acids and derivatives	Amino acids, peptides, and analogues	-	1.0453	0.9693	0.9317	0.02964	0.09034	5.057	5.026	5.171	4.62	5.209	5.328	5.394	5.396
pos_2987	Zalcitabine	metab_2193	yes	down	B(i)	C07207	pos	5718-77-4;7481-89-2	244.128	0.5925	M+CH3OH+H	C9H13N3O3	46.7	0	HMDB0015078;HMDB0037019;HMDB0255802;PW_C009386	-	-	map04976	Organismal Systems	Digestive system	Nucleosides, nucleotides, and analogues	Pyrimidine nucleosides	Pyrimidine 2'',3''-dideoxyribonucleosides	Bile secretion	1.4992	1.3566	0.874	0.01308	0.07089	4.832	4.24	4.991	4.352	5.108	5.287	5.376	5.301
pos_2149	Ile Asp Ile	metab_1268	yes	down	B(i)	-	pos	-	360.211	4.42257	M+H	C16H29N3O6	74.4	0	-	-	-	-	-	-	-	-	-	-	1.5637	1.4523	0.8592	0.01937	0.07651	4.477	4.255	5.285	4.367	5.234	5.419	5.37	5.372
pos_1073	Cob(I)yrinate a,c diamide	metab_82	yes	down	B(ii)	C06505	pos	-	469.188	3.38488	M+2H	C45H61CoN6O12	0	31.8	HMDB0006904	-	-	map01100;map00860	Metabolism;Metabolism	Global and overview maps;Metabolism of cofactors and vitamins	Organoheterocyclic compounds	Tetrapyrroles and derivatives	Corrinoids	Metabolic pathways;Porphyrin metabolism	1.5117	1.4035	0.8437	0.04927	0.1182	4.673	3.68	4.826	3.792	4.78	5.046	5.361	4.928
pos_2225	Val Asp Ile	metab_1353	yes	down	B(i)	-	pos	-	346.196	3.63997	M+H	C15H27N3O6	70.9	0	-	-	-	-	-	-	-	-	-	-	1.9731	1.7993	0.795	0.002964	0.05111	4.057	3.877	4.847	3.989	5.226	5.32	5.358	5.193
pos_329	Leu Glu Thr	metab_2483	yes	down	B(i)	-	pos	-	362.19	3.00862	M+H-H2O, M+H	C15H27N3O7	70	0	-	-	-	-	-	-	-	-	-	-	2.0462	1.8822	0.7615	0.01289	0.0707	3.639	3.618	5.081	3.73	5.125	5.365	5.344	5.265
neg_1211	Benzeneacetic acid, 4-(2-(diethylamino)-2-oxoethoxy)-3-ethoxy-, propyl ester	metab_3474	yes	down	B(ii)	-	neg	-	332.184	3.10658	M-H2O-H	C19H29NO5	0	35.1	HMDB0259453	-	-	-	-	-	Benzenoids	Phenol ethers	Not Available	-	1.3145	1.182	0.8814	0.02439	0.09422	4.48	4.573	5.403	4.637	5.446	5.489	5.341	5.385
pos_2408	Ile Val Gln	metab_1555	yes	down	B(i)	-	pos	-	359.227	2.78348	M+H	C16H30N4O5	41.4	0	-	-	-	-	-	-	-	-	-	-	1.8461	1.726	0.7961	0.02031	0.0779	4.14	3.643	5.135	3.756	5.219	5.246	5.328	5.154
neg_3689	16-oxo-palmitate	metab_6208	yes	down	B(ii)	-	neg	-	314.21	4.25007	M+FA-H	C16H29O3-	0	48.4	HMDB0304028	-	-	-	-	-	Lipids and lipid-like molecules	Fatty Acyls	Fatty acids and conjugates	-	1.3606	1.2101	0.879	0.01756	0.08583	4.708	4.502	5.39	4.664	5.509	5.598	5.328	5.483
neg_1712	10-Hydroxydodec-10-enedioylcarnitine	metab_4027	yes	down	B(ii)	-	neg	-	422.195	4.30782	M+Cl	C19H33NO7	0	48.6	HMDB0241237	-	-	-	-	-	Lipids and lipid-like molecules	Fatty Acyls	Fatty acid esters	-	1.254	1.1078	0.905	0.00657	0.08156	4.93	4.775	5.295	4.937	5.548	5.638	5.325	5.517
pos_2395	Leu Leu Gln	metab_1540	yes	down	B(i)	-	pos	-	373.243	2.82807	M+H	C17H32N4O5	64.2	0	-	-	-	-	-	-	-	-	-	-	1.9178	1.8001	0.7746	0.02401	0.08262	4.088	3.396	5.089	3.508	5.139	5.169	5.325	5.125
pos_2445	Pro Leu Ser	metab_1596	yes	down	B(i)	-	pos	-	316.185	2.63777	M+H	C14H25N3O5	43	0	-	-	-	-	-	-	-	-	-	-	1.5118	1.4069	0.8613	0.0214	0.07967	4.401	4.091	5.089	4.204	5.03	5.184	5.32	5.115
pos_973	Val Ile Ala	metab_3191	yes	down	B(i)	-	pos	-	302.206	2.85705	M+H	C14H27N3O4	60.2	0	-	-	-	-	-	-	-	-	-	-	1.8649	1.7392	0.793	0.01937	0.07651	3.924	3.709	5.173	3.821	5.203	5.228	5.314	5.223
pos_2296	Ribostamycin	metab_1430	yes	down	B(ii)	C01759	pos	25546-65-0	419.212	3.23997	M+H-2H2O	C17H34N4O10	0	57.1	HMDB0257216	-	-	map00524	Metabolism	Biosynthesis of other secondary metabolites	Organic oxygen compounds	Organooxygen compounds	Carbohydrates and carbohydrate conjugates	Neomycin, kanamycin and gentamicin biosynthesis	1.4784	1.379	0.8614	0.01552	0.07378	4.342	3.948	4.277	4.061	4.474	4.827	5.313	4.692
pos_526	L-Glutamic gamma-semialdehyde	metab_2701	yes	down	B(ii)	C01165	pos	496-92-4	173.092	0.624383	M+ACN+H	C5H9NO3	0	60.3	PW_C001415;HMDB0002104	-	-	map01100;map00330;map01230	Metabolism;Metabolism;Metabolism	Global and overview maps;Amino acid metabolism;Global and overview maps	Organic acids and derivatives	Carboxylic acids and derivatives	Amino acids, peptides, and analogues	Metabolic pathways;Arginine and proline metabolism;Biosynthesis of amino acids	1.3237	1.2245	0.9165	0.0002058	0.01335	4.897	4.78	5.008	4.892	5.335	5.291	5.308	5.429
pos_969	Val Ile Asp	metab_3186	yes	down	B(i)	-	pos	-	346.196	2.84802	M+H	C15H27N3O6	49.7	0	-	-	-	-	-	-	-	-	-	-	1.4679	1.411	0.861	0.03826	0.1026	4.436	4.063	5.266	4.175	5.19	5.196	5.305	5.147
pos_868	N-Hydroxy-L-tyrosine	metab_3077	yes	down	B(ii)	C03004	pos	64448-49-3	239.102	2.39955	M+ACN+H	C9H11NO4	0	54.8	HMDB0038750	-	-	map01100	Metabolism	Global and overview maps	Organic acids and derivatives	Carboxylic acids and derivatives	Amino acids, peptides, and analogues	Metabolic pathways	1.3671	1.2736	0.8862	0.02255	0.08083	4.785	4.668	5.076	4.157	5.171	5.245	5.292	5.379
pos_1329	3-Carboxy-4-methyl-5-propyl-2-furanpropionic acid	metab_365	yes	down	B(ii)	-	pos	86879-39-2	282.136	6.03845	M+ACN+H	C12H16O5	0	31.3	HMDB0061112	-	-	-	-	-	Lipids and lipid-like molecules	Fatty Acyls	Fatty acids and conjugates	-	1.4093	1.4357	0.8553	0.02643	0.08588	3.92	3.899	3.957	4.011	4.393	4.486	5.286	4.295
pos_2742	Dethiobiotin	metab_1924	yes	down	B(ii)	C01909	pos	533-48-2	215.138	0.91025	M+H	C10H18N2O3	0	50.9	HMDB0003581	-	-	map01100;map00780;map01240	Metabolism;Metabolism;Metabolism	Global and overview maps;Metabolism of cofactors and vitamins;Global and overview maps	Lipids and lipid-like molecules	Fatty Acyls	Fatty acids and conjugates	Metabolic pathways;Biotin metabolism;Biosynthesis of cofactors	1.5683	1.4229	0.8803	0.001949	0.04104	4.815	4.536	5.06	4.832	5.539	5.465	5.285	5.571
pos_1022	Pro Asn Leu	metab_27	yes	down	B(i)	-	pos	-	343.196	3.06268	M+H	C15H26N4O5	53.2	0	-	-	-	-	-	-	-	-	-	-	1.8148	1.702	0.8005	0.02329	0.08176	4.225	3.615	5.12	3.728	5.162	5.258	5.27	5.159
pos_427	Spermidine	metab_2592	yes	down	B(i)	C00315	pos	124-20-9	146.165	0.4357	M+H	C7H19N3	51	0	HMDB0001257;PW_C000971	-	-	map01100;map00480;map00330;map02010;map04976;map00410	Metabolism;Metabolism;Metabolism;Environmental Information Processing;Organismal Systems;Metabolism	Global and overview maps;Metabolism of other amino acids;Amino acid metabolism;Membrane transport;Digestive system;Metabolism of other amino acids	Organic nitrogen compounds	Organonitrogen compounds	Amines	Metabolic pathways;Glutathione metabolism;Arginine and proline metabolism;ABC transporters;Bile secretion;beta-Alanine metabolism	1.0789	1.0646	0.9271	0.02534	0.0839	4.929	4.524	4.581	4.636	4.861	4.984	5.27	5.026
neg_3471	DIPROTIN A	metab_5967	yes	down	B(i)	-	neg	-	340.226	4.83363	M-H	C17H31N3O4	50.6	0	HMDB0251473	-	-	-	-	-	Organoheterocyclic compounds	Pyrroles	Substituted pyrroles	-	1.2766	1.1249	0.896	0.0131	0.08221	4.571	4.663	5.236	4.728	5.246	5.466	5.269	5.441
neg_3780	3a,4b,7a,12a-Tetrahydroxy-5b-cholanoic acid	metab_6310	yes	down	B(ii)	-	neg	122742-19-2	461.227	4.03283	M+K-2H	C24H40O6	0	70	HMDB0000437	-	-	-	-	-	Lipids and lipid-like molecules	Steroids and steroid derivatives	Bile acids, alcohols and derivatives	-	1.2136	1.1683	0.8814	0.04228	0.1221	4.326	4.144	4.176	4.306	4.274	5.028	5.265	4.663
pos_970	Gly Phe	metab_3188	yes	down	B(i)	-	pos	-	223.107	2.85253	M+H	C11H14N2O3	75.3	0	-	-	-	-	-	-	-	-	-	-	1.3676	1.2624	0.8934	0.01713	0.07602	4.853	4.759	5.217	4.419	5.322	5.407	5.263	5.553
pos_281	Isoleucyl-Threonine	metab_1999	yes	down	B(ii)	-	pos	-	215.138	0.624383	M+H-H2O, M+H	C10H20N2O4	0	61.4	HMDB0028917	-	-	-	-	-	Organic acids and derivatives	Carboxylic acids and derivatives	Amino acids, peptides, and analogues	-	1.6506	1.507	0.8699	0.001481	0.0363	4.707	4.597	5.037	4.862	5.578	5.596	5.258	5.643
pos_2490	Ser Leu Glu	metab_1646	yes	down	B(i)	-	pos	-	348.175	2.48275	M+H	C14H25N3O7	50.9	0	-	-	-	-	-	-	-	-	-	-	1.7386	1.6377	0.8164	0.02662	0.08602	4.335	3.742	5.185	3.854	5.166	5.311	5.258	5.23
neg_1970	(8R,9S,10R,13S,14S,17R)-13-Ethyl-17-ethynyl-3-nitroso-2,3,6,7,8,9,10,11,12,14,15,16-dodecahydro-1H-cyclopenta[a]phenanthren-17-ol	metab_4313	yes	down	B(ii)	-	neg	-	372.216	5.09665	M+FA-H	C21H29NO2	0	43.4	HMDB0260173	-	-	-	-	-	Lipids and lipid-like molecules	Steroids and steroid derivatives	Steroidal alkaloids	-	1.289	1.1409	0.891	0.01854	0.08619	4.55	4.649	5.32	4.707	5.347	5.519	5.257	5.454
pos_258	Ile Thr Ser	metab_1745	yes	down	B(i)	-	pos	-	284.159	1.6502	M+H-2H2O, M+H	C13H25N3O6	58.5	0	-	-	-	-	-	-	-	-	-	-	1.7906	1.723	0.7806	0.03416	0.09621	3.732	4.024	4.971	3.036	4.984	5.007	5.236	4.968
pos_2764	8'-hydroxyabscisate	metab_1948	yes	down	B(ii)	C15514	pos	-	244.11	0.878233	M+H-2H2O	C15H19O5-	0	43.2	HMDB0304246	-	-	-	-	-	Lipids and lipid-like molecules	Prenol lipids	Sesquiterpenoids	-	1.4063	1.258	0.8898	0.01459	0.07282	4.632	4.255	5.058	4.827	5.278	5.328	5.231	5.26
pos_2213	Pro Val Ile	metab_1340	yes	down	B(i)	-	pos	-	328.222	3.73277	M+H	C16H29N3O4	70.6	0	-	-	-	-	-	-	-	-	-	-	2.1026	1.9397	0.7409	0.01443	0.07233	3.539	3.315	4.961	3.427	4.946	5.209	5.227	5.195
pos_2224	Val Ile Val	metab_1352	yes	down	B(i)	-	pos	-	330.237	3.64438	M+H	C16H31N3O4	80.8	0	-	-	-	-	-	-	-	-	-	-	2.2139	2.0557	0.7026	0.01801	0.07602	3.1	3.078	4.996	3.19	4.993	5.133	5.223	5.097
neg_3832	(4E)-3-Hydroxydodec-4-enedioylcarnitine	metab_6368	yes	down	B(ii)	-	neg	-	422.195	3.91785	M+Cl	C19H33NO7	0	53.3	HMDB0241234	-	-	-	-	-	Lipids and lipid-like molecules	Fatty Acyls	Fatty acid esters	-	1.7488	1.5631	0.7927	0.01729	0.08583	3.83	3.825	5.211	3.987	5.369	5.426	5.212	5.254
pos_2290	Val Val Val	metab_1424	yes	down	B(i)	-	pos	-	316.222	3.26798	M+H	C15H29N3O4	70.5	0	-	-	-	-	-	-	-	-	-	-	2.2214	2.0542	0.7082	0.01547	0.07367	3.187	3.166	5.003	3.278	5.063	5.224	5.2	5.174
pos_938	Asp Ile Thr	metab_3154	yes	down	B(i)	-	pos	-	348.175	2.70183	M+H	C14H25N3O7	75.8	0	-	-	-	-	-	-	-	-	-	-	1.1776	1.0715	0.9222	0.009959	0.06751	4.831	4.57	5.065	4.682	5.161	5.245	5.198	5.161
pos_914	Cefroxadine	metab_3129	yes	down	B(ii)	C12979	pos	51762-05-1	398.14	2.61717	M+CH3OH+H	C16H19N3O5S	0	64.9	HMDB0249775	-	-	-	-	-	Organoheterocyclic compounds	Lactams	Beta lactams	-	1.4215	1.3198	0.8694	0.04561	0.1127	4.887	3.938	5.086	4.245	5.285	5.264	5.185	5.149
pos_350	Ile Phe Thr	metab_2507	yes	down	B(i)	-	pos	-	380.216	3.53805	M+H-H2O, M+H	C19H29N3O5	92.6	0	-	-	-	-	-	-	-	-	-	-	1.992	1.8256	0.7751	0.006752	0.06211	3.914	3.542	4.773	3.655	5.149	5.206	5.184	4.951
neg_3746	4,17-Dimethyltrilostane	metab_6272	yes	down	B(ii)	-	neg	-	378.205	4.11858	M+Na-2H	C22H31NO3	0	62.8	HMDB0242688	-	-	-	-	-	Lipids and lipid-like molecules	Steroids and steroid derivatives	Estrane steroids	-	1.1443	1.0215	0.9115	0.01665	0.08445	4.781	4.715	5.246	4.877	5.562	5.46	5.177	5.327
pos_3018	Trans-4-Hydroxy-L-proline	metab_2228	yes	down	B(i)	C01157	pos	51-35-4	132.065	0.546417	M+H	C5H9NO3	82.2	0	HMDB0000725	Peptides	Amino acids	map01100;map00470;map00330;map02010	Metabolism;Metabolism;Metabolism;Environmental Information Processing	Global and overview maps;Metabolism of other amino acids;Amino acid metabolism;Membrane transport	Organic acids and derivatives	Carboxylic acids and derivatives	Amino acids, peptides, and analogues	Metabolic pathways;D-Amino acid metabolism;Arginine and proline metabolism;ABC transporters	1.8416	1.7082	0.8151	0.01164	0.06886	5.171	4.247	4.481	3.94	5.609	5.642	5.174	5.462
pos_2838	Cis-4-Hydroxy-D-proline	metab_2029	yes	down	B(i)	C03440	pos	2584-71-6	132.065	0.73585	M+H	C5H9NO3	58.8	0	HMDB0060460	-	-	map01100;map00470	Metabolism;Metabolism	Global and overview maps;Metabolism of other amino acids	Organic acids and derivatives	Carboxylic acids and derivatives	Amino acids, peptides, and analogues	Metabolic pathways;D-Amino acid metabolism	1.8776	1.8012	0.8171	0.005525	0.05844	5.098	4.303	4.318	4.15	5.592	5.613	5.173	5.49
pos_2507	Leu Glu Gly	metab_1665	yes	down	B(i)	-	pos	-	318.165	2.35633	M+H	C13H23N3O6	33.1	0	-	-	-	-	-	-	-	-	-	-	1.51	1.4132	0.8536	0.02343	0.08196	4.219	3.893	4.937	4.005	4.977	4.929	5.167	4.903
pos_2292	Fagomine	metab_1426	yes	down	B(ii)	C10144	pos	53185-12-9	358.195	3.25308	2M+ACN+Na	C6H13NO3	0	31.1	HMDB0033453	-	-	-	-	-	Organoheterocyclic compounds	Piperidines	Not Available	-	1.5608	1.4399	0.8579	0.0134	0.07147	4.192	4.317	5.108	4.283	5.255	5.195	5.159	5.256
neg_1917	4-Phenyl-1-(3-(tetrahydro-2-furyl)propyl)isonipecotic acid ethyl ester	metab_4254	yes	down	B(ii)	-	neg	-	344.22	4.93027	M-H	C21H31NO3	0	42.2	HMDB0258665	-	-	-	-	-	Organoheterocyclic compounds	Piperidines	Phenylpiperidines	-	1.9819	1.7629	0.7312	0.01051	0.08185	3.275	3.269	4.781	3.432	4.923	5.126	5.151	4.981
pos_2129	Asp Ile Ile	metab_1246	yes	down	B(i)	-	pos	-	360.211	4.6591	M+H	C16H29N3O6	70.2	0	-	-	-	-	-	-	-	-	-	-	1.3809	1.2461	0.8958	0.008054	0.06577	4.508	4.523	5.047	4.599	5.094	5.327	5.138	5.29
pos_2414	Leu Val Ala	metab_1562	yes	down	B(i)	-	pos	-	302.206	2.75988	M+H	C14H27N3O4	73.3	0	-	-	-	-	-	-	-	-	-	-	2.0093	1.8848	0.7509	0.02206	0.08033	3.352	3.607	5.13	3.443	5.163	5.268	5.136	5.118
pos_3002	4-Hydroxy-L-glutamic acid	metab_3221	yes	down	B(ii)	C05947	pos	2485-33-8	205.081	0.5769	M+ACN+H	C5H9NO5	0	49.6	PW_C001535;HMDB0002273	-	-	map01100;map00330	Metabolism;Metabolism	Global and overview maps;Amino acid metabolism	Organic acids and derivatives	Carboxylic acids and derivatives	Amino acids, peptides, and analogues	Metabolic pathways;Arginine and proline metabolism	1.6141	1.4481	0.8451	0.02227	0.08057	4.854	3.77	4.724	4.083	5.138	5.094	5.129	5.265
pos_622	[(2S,3R)-2-Amino-3-hydroxybutanoyl] (2S)-pyrrolidine-2-carboxylate	metab_2806	yes	down	B(ii)	-	pos	-	217.118	0.838233	M+H	C9H16N2O4	0	31.3	HMDB0257877	-	-	-	-	-	Organic acids and derivatives	Carboxylic acids and derivatives	Amino acids, peptides, and analogues	-	1.4652	1.3765	0.8508	0.04206	0.1082	4.608	4.608	4.772	3.484	5.108	5.155	5.121	5.151
pos_2614	Val Ala	metab_1783	yes	down	B(i)	-	pos	-	189.123	1.65768	M+H	C8H16N2O3	50.6	0	-	-	-	-	-	-	-	-	-	-	1.1319	1.06	0.9179	0.0423	0.1082	4.982	4.71	5.103	4.402	5.139	5.296	5.116	5.363
neg_3504	Vernakalant	metab_6004	yes	down	B(ii)	-	neg	-	330.205	4.73403	M-H2O-H	C20H31NO4	0	38.5	HMDB0259791	-	-	-	-	-	Benzenoids	Phenols	Tyrosols and derivatives	-	1.0162	0.9023	0.9279	0.03113	0.1039	4.697	4.681	5.182	4.844	5.111	5.363	5.112	5.325
pos_1175	Pro Leu Ile	metab_194	yes	down	B(i)	-	pos	-	342.237	4.32125	M+H	C17H31N3O4	63.1	0	-	-	-	-	-	-	-	-	-	-	1.9824	1.8283	0.7661	0.01616	0.07493	3.75	3.384	4.893	3.497	4.799	5.213	5.103	5.149
pos_1174	Gly Leu Leu	metab_193	yes	down	B(i)	-	pos	-	302.206	4.29678	M+H	C14H27N3O4	69.5	0	-	-	-	-	-	-	-	-	-	-	1.8691	1.7457	0.7806	0.0241	0.08267	3.547	3.526	5.016	3.638	4.844	5.155	5.103	5.045
pos_1023	Cyclo(glycylglycylleucylleucylleucylprolylprolylphenylalanyl)	metab_28	yes	down	B(ii)	-	pos	-	398.238	3.06268	M+2H	C41H62N8O8	0	63.2	HMDB0303710	-	-	-	-	-	Organic acids and derivatives	Carboxylic acids and derivatives	Amino acids, peptides, and analogues	-	1.4885	1.352	0.8758	0.007365	0.06431	4.498	4.182	4.887	4.294	5.022	5.2	5.089	5.081
pos_2172	Gly Ile Leu	metab_1294	yes	down	B(i)	-	pos	-	302.206	4.18063	M+H	C14H27N3O4	57.3	0	-	-	-	-	-	-	-	-	-	-	3.17	2.9517	0.3795	0.01867	0.07639	0.9156	0.8968	4.839	0.9964	4.874	5.154	5.085	5.039
pos_2609	Ala Leu Ser	metab_1777	yes	down	B(i)	-	pos	-	290.17	1.65768	M+H	C12H23N3O5	55.6	0	-	-	-	-	-	-	-	-	-	-	2.0892	1.9464	0.7226	0.01636	0.07513	3.029	3.332	4.774	3.12	4.907	4.987	5.084	4.752
pos_3108	Threonylmethionine	metab_2328	yes	down	B(ii)	-	pos	90729-28-5	215.087	0.475533	M+H-2H2O	C9H18N2O4S	0	66.4	HMDB0029067	-	-	-	-	-	Organic acids and derivatives	Carboxylic acids and derivatives	Amino acids, peptides, and analogues	-	1.05	0.9593	0.9404	0.002858	0.04972	4.813	4.807	4.872	4.639	5.009	5.07	5.077	5.189
pos_1109	Gly Val Leu	metab_121	yes	down	B(i)	-	pos	-	288.19	3.59953	M+H	C13H25N3O4	52.5	0	-	-	-	-	-	-	-	-	-	-	2.1289	1.9897	0.7194	0.02015	0.0779	3.402	3.008	4.939	3.121	4.92	5.098	5.071	5.027
pos_1198	5-Acetamidovalerate	metab_219	yes	down	B(ii)	C03087	pos	-	360.211	4.53232	2M+ACN+H	C7H13NO3	0	64.9	HMDB0012175;LMFA01030987	-	-	map01100;map00310	Metabolism;Metabolism	Global and overview maps;Amino acid metabolism	Lipids and lipid-like molecules	Fatty Acyls	Fatty acids and conjugates	Metabolic pathways;Lysine degradation	2.0352	1.8578	0.7673	0.004921	0.05656	3.65	3.537	4.692	3.65	5.057	5.089	5.07	5.021
pos_2193	Asp Ile Phe	metab_1317	yes	down	B(i)	-	pos	-	394.195	3.91388	M+H	C19H27N3O6	77.5	0	-	-	-	-	-	-	-	-	-	-	2.0743	1.9263	0.7347	0.01752	0.07602	3.267	3.245	4.907	3.358	4.964	5.199	5.07	4.879
pos_447	4-[(2,4-Dihydroxy-3,3-dimethylbutanoyl)amino]butanoic acid	metab_2614	yes	down	B(ii)	-	pos	-	251.159	0.4517	M+NH4	C10H19NO5	0	60.5	HMDB0246316	-	-	-	-	-	Organic acids and derivatives	Carboxylic acids and derivatives	Amino acids, peptides, and analogues	-	1.4272	1.3539	0.8527	0.03578	0.09851	4.151	4.389	4.755	3.586	5.139	4.626	5.069	4.959
neg_1912	Ancistrocladine	metab_4249	yes	down	B(ii)	C09335	neg	32221-59-3	406.2	4.91613	M-H	C25H29NO4	0	49	HMDB0248388	-	-	-	-	-	Organoheterocyclic compounds	Isoquinolines and derivatives	Naphthylisoquinolines	-	1.1621	1.0189	0.9078	0.02824	0.1002	4.751	4.589	5.24	4.751	5.287	5.497	5.068	5.446
pos_2204	Ile Val Val	metab_1330	yes	down	B(i)	-	pos	-	330.237	3.8054	M+H	C16H31N3O4	87.9	0	-	-	-	-	-	-	-	-	-	-	1.9769	1.8257	0.7717	0.01525	0.07367	3.741	3.541	5.027	3.653	5.105	5.272	5.066	5.245
pos_3008	L-2-Amino-4-methylenepentanedioic acid	metab_2217	yes	down	B(ii)	C00651	pos	16804-57-2	177.086	0.561917	M+NH4	C6H9NO4	0	39	HMDB0029433	-	-	map00660	Metabolism	Carbohydrate metabolism	Organic acids and derivatives	Carboxylic acids and derivatives	Amino acids, peptides, and analogues	C5-Branched dibasic acid metabolism	1.9301	1.755	0.7773	0.01007	0.06751	3.507	3.486	4.609	3.598	4.552	4.98	5.064	4.959
pos_2451	Ile Thr Thr	metab_1603	yes	down	B(i)	-	pos	-	334.196	2.62317	M+H	C14H27N3O6	73.4	0	-	-	-	-	-	-	-	-	-	-	1.6872	1.6	0.8105	0.03096	0.0911	3.984	3.453	4.889	3.565	4.8	4.907	5.061	4.84
neg_3593	Tryptophyl-Lysine	metab_6102	yes	down	B(ii)	-	neg	-	377.185	4.50875	M+FA-H	C17H24N4O3	0	58.9	HMDB0029088	-	-	-	-	-	Organic acids and derivatives	Carboxylic acids and derivatives	Amino acids, peptides, and analogues	-	1.2783	1.1771	0.8757	0.04477	0.1256	4.414	4.524	5.149	3.953	5.102	5.323	5.056	5.119
pos_1046	Pro Ala Leu	metab_53	yes	down	B(i)	-	pos	-	300.19	3.21932	M+H	C14H25N3O4	41.7	0	-	-	-	-	-	-	-	-	-	-	2.0422	1.8738	0.7501	0.01131	0.06865	3.364	3.342	4.741	3.455	4.805	5.051	5.05	4.958
pos_359	Lys Asp	metab_2516	yes	down	B(i)	-	pos	-	262.139	0.491283	M+H-2H2O, M+H	C10H19N3O5	34.2	0	-	-	-	-	-	-	-	-	-	-	1.3363	1.2245	0.8858	0.0272	0.08656	4.607	4.006	4.763	4.119	4.787	5.038	5.045	4.884
pos_1106	Ala Val Leu	metab_118	yes	down	B(i)	-	pos	-	302.206	3.58608	M+H	C14H27N3O4	44.2	0	-	-	-	-	-	-	-	-	-	-	2.0094	1.9175	0.7364	0.03475	0.09712	4.096	3.185	4.907	2.715	4.891	5.159	5.041	5.15
pos_2359	Val Asp Tyr	metab_1500	yes	down	B(i)	-	pos	-	396.175	2.955	M+H	C18H25N3O7	57.1	0	-	-	-	-	-	-	-	-	-	-	1.5978	1.5051	0.834	0.02781	0.08723	3.802	3.948	5.002	3.893	4.855	5.096	5.04	4.966
pos_2750	Thr Ala	metab_1933	yes	down	B(i)	-	pos	-	191.102	0.894233	M+H	C7H14N2O4	32.3	0	-	-	-	-	-	-	-	-	-	-	1.4218	1.3636	0.8643	0.03068	0.09074	4.317	4.216	4.911	3.753	4.892	4.994	5.035	4.976
pos_1084	Phencynonate	metab_93	yes	down	B(ii)	-	pos	-	402.204	3.43937	M+2Na-H	C22H31NO3	0	65.5	HMDB0256400	-	-	-	-	-	Organoheterocyclic compounds	Piperidines	Not Available	-	1.0573	1.0803	0.9321	0.005597	0.05869	4.575	4.553	4.611	4.666	5.04	4.955	5.033	4.717
pos_593	Gamma-Glutamylasparagine	metab_2773	yes	down	B(ii)	-	pos	38681-07-1	262.102	0.782733	M+H	C9H15N3O6	0	62.4	HMDB0029144	-	-	-	-	-	Organic acids and derivatives	Carboxylic acids and derivatives	Amino acids, peptides, and analogues	-	1.9118	1.7242	0.8021	0.003458	0.05232	4.344	3.64	4.447	3.753	4.917	5.007	5.029	5.224
pos_2156	Glu Ile Leu	metab_1276	yes	down	B(i)	-	pos	-	374.227	4.3588	M+H	C17H31N3O6	80.3	0	-	-	-	-	-	-	-	-	-	-	1.9574	1.8222	0.7597	0.02216	0.08037	3.242	4.13	4.951	3.333	5.057	5.29	5.027	5.231
pos_2604	Val Glu Thr	metab_1772	yes	down	B(i)	-	pos	-	348.175	1.66567	M+H	C14H25N3O7	35.8	0	-	-	-	-	-	-	-	-	-	-	1.6783	1.561	0.8236	0.01774	0.07602	3.903	3.703	4.861	3.816	4.898	4.996	5.022	4.857
neg_1760	Gly Leu Phe	metab_4080	yes	down	B(i)	-	neg	-	334.179	4.45647	M-H	C17H25N3O4	63.1	0	-	-	-	-	-	-	-	-	-	-	1.391	1.2301	0.8671	0.01542	0.0838	4.123	4.375	5.022	4.28	5.143	5.252	5.017	5.116
pos_1213	L-Acetylcarnitine	metab_237	yes	down	B(ii)	C02571	pos	3040-38-8	204.122	4.71598	M+H	C9H17NO4	0	42.1	LMFA07070050;PW_C000129;HMDB0000201	-	-	map04931	Human Diseases	Endocrine and metabolic disease	Lipids and lipid-like molecules	Fatty Acyls	Fatty acid esters	Insulin resistance	1.4308	1.3773	0.8849	0.006015	0.05993	4.498	4.256	4.228	4.327	4.534	4.949	5.004	5.073
neg_2800	Methanone, 1,1'-(1,4-piperazinediyl)bis(1-(6-(1H-benzimidazol-2-yl)-2-pyridinyl)-	metab_5226	yes	down	B(ii)	-	neg	-	527.199	7.32663	M-H	C30H24N8O2	0	36.9	HMDB0249413	-	-	-	-	-	Organoheterocyclic compounds	Benzimidazoles	Not Available	-	2.0617	1.9164	0.7641	0.001979	0.06441	4.14	4.135	4.7	4.297	5.943	5.817	5.001	5.845
pos_899	Rphdhd	metab_3111	yes	down	B(ii)	-	pos	-	264.162	2.57102	M+H+Na	C26H48O9	0	41.6	HMDB0257327	-	-	-	-	-	Lipids and lipid-like molecules	Fatty Acyls	Fatty acyl glycosides	-	1.1249	1.0209	0.9192	0.0276	0.08698	4.353	4.38	4.832	4.444	4.661	4.95	4.998	4.985
pos_2291	N-Lauroyl Tyrosine	metab_1425	yes	down	B(ii)	-	pos	-	402.204	3.2586	M+K	C21H33NO4	0	63.7	HMDB0242043	-	-	-	-	-	Organic acids and derivatives	Carboxylic acids and derivatives	Amino acids, peptides, and analogues	-	2.3097	2.1124	0.6675	0.01599	0.07479	2.623	2.601	4.669	3.289	5.146	4.684	4.995	4.921
neg_1539	(1R,9S,10S)-17-[(3-Hydroxycyclobutyl)methyl]-17-azatetracyclo[7.5.3.01,10.02,7]heptadeca-2(7),3,5-triene-4,10-diol	metab_3835	yes	down	B(ii)	-	neg	-	364.189	3.88795	M+Na-2H	C21H29NO3	0	35.5	HMDB0242344	-	-	-	-	-	Benzenoids	Phenanthrenes and derivatives	Not Available	-	1.4278	1.2776	0.853	0.01857	0.08619	3.994	4.094	4.987	4.151	5.111	5.104	4.992	4.985
pos_2112	5-Methoxyindoleacetate	metab_1228	yes	down	B(ii)	C05660	pos	3471-31-6	238.106	4.86983	M+CH3OH+H	C11H11NO3	0	52.6	HMDB0004096;PW_C002060	-	-	map00380	Metabolism	Amino acid metabolism	Organoheterocyclic compounds	Indoles and derivatives	Indolyl carboxylic acids and derivatives	Tryptophan metabolism	1.3328	1.2866	0.8955	0.009107	0.0666	4.457	4.283	4.236	4.301	4.475	4.816	4.984	5.016
neg_3265	N-Myristoyl Phenylalanine	metab_5738	yes	down	B(ii)	-	neg	-	356.257	5.46193	M-H2O-H	C23H37NO3	0	33.2	HMDB0242057	-	-	-	-	-	Organic acids and derivatives	Carboxylic acids and derivatives	Amino acids, peptides, and analogues	-	1.8726	1.663	0.7593	0.01523	0.08375	3.945	3.299	4.904	3.461	5.081	5.307	4.976	5.192
pos_2214	Ile Phe Asp	metab_1341	yes	down	B(i)	-	pos	-	394.195	3.7248	M+H	C19H27N3O6	78.7	0	-	-	-	-	-	-	-	-	-	-	2.0766	1.9364	0.7272	0.022	0.08033	3.148	3.126	4.926	3.239	4.849	4.993	4.97	5.045
neg_2057	N-Carbamoyl glucuronide lorcaserin	metab_4410	yes	down	B(ii)	-	neg	-	408.158	5.36847	M-H	C21H28ClNO5	0	30.1	HMDB0061159	-	-	-	-	-	Organoheterocyclic compounds	Benzazepines	Not Available	-	1.6862	1.8142	0.713	0.03461	0.1095	2.954	2.949	2.924	3.111	4.502	4.344	4.965	2.928
neg_4511	Glutaminylvaline	metab_7120	yes	down	B(ii)	-	neg	31189-73-8	244.131	1.67157	M-H	C10H19N3O4	0	30.8	HMDB0028810	-	-	-	-	-	Organic acids and derivatives	Carboxylic acids and derivatives	Amino acids, peptides, and analogues	-	1.2193	1.1063	0.8868	0.0334	0.1078	4.225	4.273	5.1	4.382	5.129	5.145	4.963	5.039
neg_1607	Dioncophylline A	metab_3910	yes	down	B(ii)	C12336	neg	60142-17-8	422.195	4.04343	M+FA-H	C24H27NO3	0	64.4	HMDB0251430	-	-	-	-	-	Organoheterocyclic compounds	Isoquinolines and derivatives	Naphthylisoquinolines	-	1.4161	1.2345	0.8595	0.02662	0.09807	4.012	4.675	5.011	4.169	5.188	5.432	4.954	5.213
pos_167	GPCho(2:0/18:3)	metab_740	yes	down	B(i)	-	pos	-	280.67	6.15897	M+2H, M+H	C28H50NO8P	33.5	0	-	-	-	-	-	-	-	-	-	-	1.8382	1.7947	0.8139	0.004937	0.05656	4.133	4.813	4.342	3.963	5.453	5.235	4.949	5.557
pos_865	Ile Val Ser	metab_3074	yes	down	B(i)	-	pos	-	318.201	2.35633	M+H	C14H27N3O5	54.4	0	-	-	-	-	-	-	-	-	-	-	1.7985	1.672	0.7868	0.01915	0.07639	3.444	3.422	4.72	3.534	4.9	4.633	4.947	4.738
pos_1589	Cyclohexanone	metab_651	yes	down	B(ii)	C00414	pos	108-94-1	219.137	7.71963	2M+Na	C6H10O	0	41.7	HMDB0003315	-	-	-	-	-	Organic oxygen compounds	Organooxygen compounds	Carbonyl compounds	-	2.2759	2.0974	0.6829	0.01539	0.07367	2.899	2.877	4.741	2.99	4.678	5.208	4.944	4.951
pos_2829	Ethylenediamine-N,N'-diacetic acid	metab_2019	yes	down	B(ii)	C21397	pos	5657-17-0	177.086	0.766833	M+H	C6H12N2O4	0	52.3	HMDB0246968	-	-	-	-	-	Organic acids and derivatives	Carboxylic acids and derivatives	Amino acids, peptides, and analogues	-	2.734	2.5215	0.5293	0.01395	0.07233	1.867	1.846	4.506	1.957	4.572	4.827	4.936	4.89
neg_1894	Asp Ile Phe Glu	metab_4228	yes	down	B(i)	-	neg	-	521.227	4.85495	M-H	C24H34N4O9	52.7	0	-	-	-	-	-	-	-	-	-	-	1.5792	1.3863	0.8384	0.00889	0.08185	4.064	4.059	4.883	4.221	5.021	5.349	4.936	5.241
pos_2178	Ile Glu Leu	metab_1300	yes	down	B(i)	-	pos	-	374.227	4.10278	M+H	C17H31N3O6	82.1	0	-	-	-	-	-	-	-	-	-	-	1.8468	1.7059	0.7952	0.01816	0.07602	3.948	3.543	4.894	3.655	4.852	5.273	4.933	5.114
pos_2479	Thr Leu Glu	metab_1633	yes	down	B(i)	-	pos	-	362.191	2.52935	M+H	C15H27N3O7	44.4	0	-	-	-	-	-	-	-	-	-	-	1.9838	1.8617	0.7453	0.02324	0.08176	3.447	3.062	4.822	3.174	4.722	4.933	4.922	4.885
pos_482	N(omega)-Hydroxyarginine	metab_2653	yes	down	B(ii)	C05933	pos	53054-07-2	213.097	0.53085	M+Na	C6H14N4O3	0	38.2	HMDB0004224;PW_C002093	-	-	map01100;map00330	Metabolism;Metabolism	Global and overview maps;Amino acid metabolism	Organic acids and derivatives	Carboxylic acids and derivatives	Amino acids, peptides, and analogues	Metabolic pathways;Arginine and proline metabolism	1.4106	1.3338	0.8592	0.04046	0.1055	4.395	4.451	4.736	3.501	4.938	4.984	4.916	5.045
pos_1225	Phe Asp Ile	metab_250	yes	down	B(i)	-	pos	-	394.195	4.86592	M+H	C19H27N3O6	75.3	0	-	-	-	-	-	-	-	-	-	-	2.0591	1.8953	0.7416	0.01191	0.06925	3.272	3.25	4.719	3.363	4.911	4.97	4.911	4.898
pos_1043	Oxybutynin	metab_50	yes	down	B(ii)	C07360	pos	5633-20-5	402.204	3.19508	M+2Na-H	C22H31NO3	0	75.3	HMDB0256006;HMDB0015195;MJDBOTE0000917	-	-	-	-	-	Organic oxygen compounds	Organooxygen compounds	Carbonyl compounds	-	2.2228	2.025	0.6983	0.01151	0.06865	3.043	2.667	4.546	3.297	4.852	4.867	4.906	4.783
pos_2211	41-O-demethylrapamycin	metab_1338	yes	down	B(ii)	-	pos	-	472.761	3.75458	M+2Na	C50H77NO13	0	75.5	HMDB0061048	-	-	-	-	-	Phenylpropanoids and polyketides	Macrolide lactams	Not Available	-	1.9142	1.7184	0.8013	0.003278	0.05171	4.141	3.675	4.265	3.788	4.554	5.289	4.902	5.057
neg_3621	Nalbuphine	metab_6134	yes	down	B(ii)	C07251	neg	20594-83-6	378.169	4.41867	M+Na-2H	C21H27NO4	0	38.6	PW_C009302;HMDB0014982	-	-	-	-	-	Benzenoids	Phenanthrenes and derivatives	Not Available	-	1.0673	0.9397	0.9197	0.02076	0.08863	4.547	4.454	4.977	4.616	5.017	5.187	4.899	5.111
pos_881	Asn Ile Glu	metab_3092	yes	down	B(i)	-	pos	-	375.186	2.47273	M+H	C15H26N4O7	43.4	0	-	-	-	-	-	-	-	-	-	-	1.3108	1.2563	0.878	0.04521	0.1122	4.375	3.809	4.822	3.922	4.832	4.768	4.898	4.783
pos_514	Putrescine	metab_2688	yes	down	B(i)	C00134	pos	110-60-1	89.1077	0.608417	M+H	C4H12N2	89.3	0	HMDB0001414;PW_C001092;MJDBOTE0000722	Peptides	Amines	map01100;map00480;map02010;map00470;map00330;map04974	Metabolism;Metabolism;Environmental Information Processing;Metabolism;Metabolism;Organismal Systems	Global and overview maps;Metabolism of other amino acids;Membrane transport;Metabolism of other amino acids;Amino acid metabolism;Digestive system	Organic nitrogen compounds	Organonitrogen compounds	Amines	Metabolic pathways;Glutathione metabolism;ABC transporters;D-Amino acid metabolism;Arginine and proline metabolism;Protein digestion and absorption	1.1991	1.2639	0.8987	0.01573	0.07389	4.132	4.111	4.168	4.223	4.816	4.3	4.896	4.5
pos_2319	1-(1-ethylindol-5-yl)sulfonyl-N-(3-pyrrolidin-1-ylbutyl)piperidine-4-carboxamide	metab_1456	yes	down	B(i)	-	pos	-	461.258	3.09497	M+H	C24H36N4O3S	55.1	0	-	-	-	-	-	-	-	-	-	-	1.5495	1.4879	0.8619	0.0005738	0.02452	3.985	3.964	4.223	4.076	4.787	4.622	4.895	4.547
pos_2179	Asp Ile Val	metab_1301	yes	down	B(i)	-	pos	-	346.196	4.09888	M+H	C15H27N3O6	54.3	0	-	-	-	-	-	-	-	-	-	-	1.9178	1.7453	0.7862	0.005724	0.05898	3.745	3.465	4.553	3.578	4.775	4.946	4.89	4.9
pos_2720	Pro Glu Ala	metab_1900	yes	down	B(i)	-	pos	-	316.149	0.93425	M+H	C13H21N3O6	68	0	-	-	-	-	-	-	-	-	-	-	1.3777	1.3096	0.8644	0.03958	0.1043	4.194	3.663	4.688	3.775	4.637	4.799	4.887	4.558
neg_5079	L-Cystine	metab_8475	yes	down	B(i)	C00491	neg	56-89-3	239.017	0.530967	M-H	C6H12N2O4S2	54	0	HMDB0250712;HMDB0000192;MJDBOTE0000449	-	-	map01100;map00270;map02010;map04216;map04974	Metabolism;Metabolism;Environmental Information Processing;Cellular Processes;Organismal Systems	Global and overview maps;Amino acid metabolism;Membrane transport;Cell growth and death;Digestive system	Organic acids and derivatives	Carboxylic acids and derivatives	Amino acids, peptides, and analogues	Metabolic pathways;Cysteine and methionine metabolism;ABC transporters;Ferroptosis;Protein digestion and absorption	2.2575	2.2708	0.7106	0.0001824	0.0213	4.103	3.515	3.49	3.677	5.163	5.352	4.884	5.406
pos_320	N1-Acetylspermidine	metab_2429	yes	down	B(i)	C00612	pos	14278-49-0	188.175	0.515033	M+2Na, M+H	C9H21N3O	45.5	0	HMDB0001276	-	-	-	-	-	Organic acids and derivatives	Carboximidic acids and derivatives	Carboximidic acids	-	1.307	1.3247	0.9024	0.0007664	0.02746	4.376	4.397	4.2	4.179	4.655	4.731	4.88	4.741
pos_1143	Tyr Asp Ile	metab_159	yes	down	B(i)	-	pos	-	410.19	3.90222	M+H	C19H27N3O7	84.4	0	-	-	-	-	-	-	-	-	-	-	1.4383	1.3131	0.8756	0.009605	0.06663	4.371	3.97	4.673	4.082	4.887	4.974	4.878	4.787
pos_3111	Ornithine	metab_3235	yes	down	B(i)	C00077	pos	348-66-3;3184-13-2;70-26-8	133.097	0.475533	M+H	C5H12N2O2	80.7	0	HMDB0000214;PW_C000140;HMDB0003374;MJDBOTE0000357	Peptides	Amino acids	map01100;map00220;map02010;map01210;map00470;map00330;map00480;map01230	Metabolism;Metabolism;Environmental Information Processing;Metabolism;Metabolism;Metabolism;Metabolism;Metabolism	Global and overview maps;Amino acid metabolism;Membrane transport;Global and overview maps;Metabolism of other amino acids;Amino acid metabolism;Metabolism of other amino acids;Global and overview maps	Organic acids and derivatives	Carboxylic acids and derivatives	Amino acids, peptides, and analogues	Metabolic pathways;Arginine biosynthesis;ABC transporters;2-Oxocarboxylic acid metabolism;D-Amino acid metabolism;Arginine and proline metabolism;Glutathione metabolism;Biosynthesis of amino acids	2.3704	2.5853	0.694	0.0006797	0.0255	3.735	3.781	2.808	3.428	5.136	4.792	4.877	5.011
pos_2360	Gln Leu	metab_1502	yes	down	B(i)	-	pos	-	260.159	2.95002	M+H	C11H21N3O4	53.7	0	-	-	-	-	-	-	-	-	-	-	1.5474	1.4434	0.8444	0.02461	0.08298	3.847	3.8	4.851	3.912	4.744	4.895	4.876	4.918
pos_2326	Asp Leu Val	metab_1464	yes	down	B(i)	-	pos	-	346.196	3.06268	M+H	C15H27N3O6	48.3	0	-	-	-	-	-	-	-	-	-	-	1.6296	1.5359	0.8255	0.02655	0.0859	3.687	3.926	4.958	3.778	4.974	4.992	4.876	4.962
pos_1193	Ile Thr Ile	metab_214	yes	down	B(i)	-	pos	-	346.232	4.46115	M+H	C16H31N3O5	89.9	0	-	-	-	-	-	-	-	-	-	-	1.7895	1.7948	0.8031	0.0009717	0.02995	3.546	3.525	3.583	3.637	4.36	4.241	4.875	4.319
pos_2723	Glutamyllysine	metab_1903	yes	down	B(ii)	-	pos	5891-53-2	258.144	0.93425	M+H-H2O	C11H21N3O5	0	57.5	HMDB0004207	-	-	-	-	-	Organic acids and derivatives	Carboxylic acids and derivatives	Amino acids, peptides, and analogues	-	1.5993	1.5054	0.8266	0.02632	0.08577	3.851	3.487	4.695	3.6	4.61	4.8	4.863	4.638
neg_1090	Isoleucyl-Gamma-glutamate	metab_3340	yes	down	B(ii)	-	neg	-	258.147	2.39723	M-H	C11H21N3O4	0	34.9	HMDB0028921	-	-	-	-	-	Organic acids and derivatives	Carboxylic acids and derivatives	Amino acids, peptides, and analogues	-	1.4445	1.3132	0.8413	0.03009	0.1024	4.204	3.744	4.983	3.906	5.046	5.118	4.853	4.993
pos_2689	Leu Lys	metab_1864	yes	down	B(i)	-	pos	-	260.196	1.1161	M+H	C12H25N3O3	49.3	0	-	-	-	-	-	-	-	-	-	-	1.3454	1.2839	0.8787	0.04651	0.1141	4.173	4.069	5.05	4.182	4.842	5.031	4.851	5.161
neg_4394	Valyl-Gamma-glutamate	metab_6989	yes	down	B(ii)	-	neg	-	244.131	2.10735	M-H	C10H19N3O4	0	34.2	HMDB0029141	-	-	-	-	-	Organic acids and derivatives	Carboxylic acids and derivatives	Amino acids, peptides, and analogues	-	1.4359	1.309	0.8435	0.03337	0.1078	4.06	3.825	5.05	3.988	4.994	5.171	4.847	5.051
pos_653	4-Imidazolone-5-propionic acid	metab_2840	yes	down	B(ii)	C03680	pos	17340-16-8	174.087	0.894233	M+NH4	C6H8N2O3	0	47.9	PW_C000802;HMDB0001014	-	-	map01100;map00340	Metabolism;Metabolism	Global and overview maps;Amino acid metabolism	Organoheterocyclic compounds	Azoles	Imidazoles	Metabolic pathways;Histidine metabolism	1.7423	1.8206	0.82	0.03422	0.09621	4.382	4.727	4.015	4.682	5.199	6.33	4.845	5.341
pos_2424	Leucyl-Glutamate	metab_1573	yes	down	B(ii)	-	pos	-	243.133	2.70832	M+H-H2O	C11H20N2O5	0	39.8	HMDB0028928	-	-	-	-	-	Organic acids and derivatives	Carboxylic acids and derivatives	Amino acids, peptides, and analogues	-	1.4115	1.2819	0.8773	0.01756	0.07602	4.463	3.916	4.668	4.029	4.742	4.945	4.843	4.934
pos_2085	Kuwanon D	metab_1198	yes	down	B(ii)	-	pos	67172-84-3	387.156	5.18363	M+H-2H2O	C25H26O6	0	45.2	LMPK12140528;HMDB0030861	-	-	-	-	-	Phenylpropanoids and polyketides	Flavonoids	Flavans	-	1.7119	1.5931	0.8013	0.03261	0.09433	4.15	3.224	4.561	3.336	4.556	5.064	4.829	4.611
pos_648	Nepsilon-Acetyl-L-lysine	metab_2834	yes	down	B(i)	C02727	pos	692-04-6	189.123	0.886233	M+H	C8H16N2O3	71.7	0	HMDB0000206	-	-	map01100;map00310	Metabolism;Metabolism	Global and overview maps;Amino acid metabolism	Organic acids and derivatives	Carboxylic acids and derivatives	Amino acids, peptides, and analogues	Metabolic pathways;Lysine degradation	1.3812	1.3049	0.8713	0.03067	0.09074	4.388	4.339	4.896	3.874	5.261	4.923	4.824	5.071
pos_2383	Ile Gly Thr	metab_1527	yes	down	B(i)	-	pos	-	290.17	2.88012	M+H	C12H23N3O5	42.2	0	-	-	-	-	-	-	-	-	-	-	1.6318	1.5579	0.8151	0.03438	0.09653	3.743	3.394	4.784	3.507	4.602	4.768	4.823	4.735
pos_1299	Armillaribin	metab_331	yes	down	B(ii)	-	pos	119516-61-9	437.169	5.87755	M+K	C24H30O5	0	42	HMDB0031672	-	-	-	-	-	Lipids and lipid-like molecules	Prenol lipids	Sesquiterpenoids	-	1.5273	1.3934	0.8575	0.00963	0.06663	3.908	3.887	4.643	3.999	4.697	4.845	4.82	4.806
pos_2721	L-Canaline	metab_1901	yes	down	B(ii)	C08270	pos	496-93-5	310.175	0.93425	2M+ACN+H	C4H10N2O3	0	33.2	HMDB0012251	-	-	-	-	-	Organic acids and derivatives	Carboxylic acids and derivatives	Amino acids, peptides, and analogues	-	1.1977	1.1284	0.9028	0.03781	0.102	4.356	4.019	4.774	4.131	4.629	4.826	4.82	4.865
pos_1194	Leu Glu Leu	metab_215	yes	down	B(i)	-	pos	-	374.227	4.46878	M+H	C17H31N3O6	79.8	0	-	-	-	-	-	-	-	-	-	-	2.0684	1.8992	0.7402	0.01328	0.07147	3.258	3.236	4.731	3.349	4.814	5.034	4.819	5.024
neg_5014	Fluvoxamino acid	metab_7673	yes	down	B(ii)	-	neg	88699-91-6	317.112	0.590383	M-H	C14H17F3N2O3	0	50.6	HMDB0060950	-	-	-	-	-	Benzenoids	Benzene and substituted derivatives	Trifluoromethylbenzenes	-	1.3305	1.1997	0.8622	0.02176	0.09032	3.881	3.876	4.749	4.038	4.837	4.89	4.819	4.641
pos_2247	Acetaminophen	metab_1377	yes	down	B(ii)	C06804	pos	103-90-2	320.159	3.50672	2M+NH4	C8H9NO2	0	38.5	PW_C001233;HMDB0001859	-	-	map04976	Organismal Systems	Digestive system	Benzenoids	Phenols	1-hydroxy-2-unsubstituted benzenoids	Bile secretion	1.4573	1.3315	0.8611	0.01702	0.07598	4.25	3.652	4.46	3.764	4.611	4.63	4.816	4.665
pos_642	N-Linoleoyl Histidine	metab_2828	yes	down	B(ii)	-	pos	-	220.646	0.878233	M+H+Na	C24H39N3O3	0	32.3	HMDB0241977	-	-	-	-	-	Not Available	Not Available	Not Available	-	1.4082	1.3343	0.8658	0.02329	0.08176	3.993	4.166	4.746	3.742	4.782	4.83	4.799	4.818
neg_3102	N-(4-Amino-5-methoxy-2-methylphenyl)benzamide	metab_5560	yes	down	B(ii)	-	neg	-	293.069	5.95242	M+K-2H	C15H16N2O2	0	62.8	HMDB0247695	-	-	-	-	-	Benzenoids	Benzene and substituted derivatives	Anilides	-	1.4357	1.3219	0.8696	0.006638	0.08156	4.412	4.407	4.744	4.569	5.336	5.478	4.797	5.241
pos_592	Acetylglycine	metab_2772	yes	down	B(i)	-	pos	543-24-8	235.092	0.782733	2M+H	C4H7NO3	42.7	0	HMDB0000532	-	-	-	-	-	Organic acids and derivatives	Carboxylic acids and derivatives	Amino acids, peptides, and analogues	-	1.7894	1.6073	0.8075	0.01013	0.06751	4.344	3.402	4.229	3.514	4.615	4.875	4.795	4.894
pos_2162	Asp Val Leu	metab_1283	yes	down	B(i)	-	pos	-	346.196	4.32125	M+H	C15H27N3O6	56.6	0	-	-	-	-	-	-	-	-	-	-	1.7053	1.5841	0.8141	0.02072	0.07909	3.751	3.539	4.753	3.651	4.651	4.954	4.786	4.887
neg_5015	Hydroxyprolyl-Asparagine	metab_7674	yes	down	B(ii)	-	neg	-	290.101	0.590383	M+FA-H	C9H15N3O5	0	64.3	HMDB0028858	-	-	-	-	-	Organic acids and derivatives	Carboxylic acids and derivatives	Amino acids, peptides, and analogues	-	1.1778	1.0481	0.8931	0.03347	0.1079	4.671	4.048	4.811	4.211	5.006	5.08	4.778	5.001
pos_148	(S)-5-Amino-3-oxohexanoate	metab_531	yes	down	B(ii)	C03656	pos	19355-90-9	128.07	0.92625	M+H-H2O, M+H	C6H11NO3	0	56.6	HMDB0012131	-	-	map01100;map00310	Metabolism;Metabolism	Global and overview maps;Amino acid metabolism	Organic acids and derivatives	Keto acids and derivatives	Medium-chain keto acids and derivatives	Metabolic pathways;Lysine degradation	1.6697	1.6214	0.8555	0.0008388	0.02802	4.216	4.168	4.17	4.401	4.802	5.209	4.777	5.033
pos_2271	Ala Glu Leu	metab_1403	yes	down	B(i)	-	pos	-	332.18	3.38488	M+H	C14H25N3O6	53.5	0	-	-	-	-	-	-	-	-	-	-	1.2329	1.1225	0.9084	0.008218	0.06577	4.252	4.231	4.713	4.343	4.87	4.812	4.776	4.85
pos_872	Ser Leu	metab_3082	yes	down	B(i)	-	pos	-	219.133	2.43293	M+H	C9H18N2O4	55.2	0	-	-	-	-	-	-	-	-	-	-	1.6503	1.5104	0.8335	0.01791	0.07602	4.092	3.692	4.748	3.804	4.756	4.942	4.772	5.131
pos_2320	Ser Pro Leu	metab_1458	yes	down	B(i)	-	pos	-	316.185	3.09497	M+H	C14H25N3O5	35.8	0	-	-	-	-	-	-	-	-	-	-	1.0405	0.996	0.9361	0.002728	0.04852	4.312	4.291	4.409	4.403	4.597	4.532	4.761	4.715
pos_2219	Val Ala Ile	metab_1346	yes	down	B(i)	-	pos	-	302.206	3.69657	M+H	C14H27N3O4	52.6	0	-	-	-	-	-	-	-	-	-	-	2.6331	2.5176	0.4945	0.04873	0.1174	3.377	0.6607	4.503	0.7509	4.547	4.777	4.758	4.708
pos_1409	2-Hydroxy-6-pentadecylbenzoic acid	metab_454	yes	down	B(ii)	C10759	pos	16611-84-0	349.272	6.51798	M+H	C22H36O3	0	48.4	HMDB0029683;LMPK15040002	-	-	-	-	-	Benzenoids	Benzene and substituted derivatives	Benzoic acids and derivatives	-	1.4841	1.5851	0.8453	0.02633	0.08577	3.58	3.559	3.617	4.261	4.192	4.131	4.756	4.683
pos_293	N-Acetylhomoproline	metab_2130	yes	down	B(i)	-	pos	-	189.123	0.600467	M+H-H2O, M+NH4	C8H13NO3	38.5	0	-	-	-	-	-	-	-	-	-	-	1.1751	1.1566	0.9031	0.04956	0.1183	4.133	4.283	4.613	4.858	5.256	4.864	4.752	4.936
pos_2308	Pro Ser Ile	metab_1444	yes	down	B(i)	-	pos	-	316.185	3.16585	M+H	C14H25N3O5	30.5	0	-	-	-	-	-	-	-	-	-	-	1.6346	1.511	0.8236	0.01529	0.07367	3.542	3.586	4.549	3.633	4.567	4.676	4.739	4.607
pos_2278	Ala Asp Leu	metab_1410	yes	down	B(i)	-	pos	-	318.164	3.349	M+H	C13H23N3O6	61.2	0	-	-	-	-	-	-	-	-	-	-	1.2748	1.2208	0.8857	0.04456	0.1119	4.319	3.817	4.758	3.929	4.686	4.763	4.738	4.81
pos_805	Asp Leu Gln	metab_3008	yes	down	B(i)	-	pos	-	375.186	1.90135	M+H	C15H26N4O7	52.6	0	-	-	-	-	-	-	-	-	-	-	1.0044	0.9151	0.9323	0.04281	0.1088	4.611	4.219	4.698	4.331	4.664	4.911	4.729	4.851
pos_2206	Glu-val-phe	metab_1332	yes	down	B(i)	-	pos	-	394.195	3.79072	M+H	C19H27N3O6	72.5	0	-	-	-	-	-	-	-	-	-	-	1.9083	1.7674	0.7628	0.01794	0.07602	3.239	3.217	4.636	3.33	4.608	4.815	4.727	4.755
pos_2304	Leu Ile Ala	metab_1440	yes	down	B(i)	-	pos	-	316.222	3.19055	M+H	C15H29N3O4	64.7	0	-	-	-	-	-	-	-	-	-	-	2.0244	1.8498	0.7455	0.009169	0.0666	3.178	3.156	4.434	3.269	4.542	4.88	4.726	4.681
pos_1063	Glu Gln Leu	metab_71	yes	down	B(i)	-	pos	-	389.201	3.34545	M+H	C16H28N4O7	58.5	0	-	-	-	-	-	-	-	-	-	-	1.82	1.6799	0.7862	0.0128	0.0707	3.394	3.373	4.555	3.485	4.793	4.706	4.716	4.62
neg_4935	TRIETHYLENE GLYCOL	metab_7587	yes	down	B(ii)	-	neg	-	195.088	0.647717	M+FA-H	C6H14O4	0	35.8	HMDB0259193	-	-	-	-	-	Organic oxygen compounds	Organooxygen compounds	Ethers	-	2.0684	2.0866	0.7289	3.362e-05	0.0166	3.365	3.36	3.335	3.522	4.588	4.92	4.712	4.413
pos_2382	Thr Ile Glu	metab_1526	yes	down	B(i)	-	pos	-	362.19	2.88012	M+H	C15H27N3O7	51.7	0	-	-	-	-	-	-	-	-	-	-	1.6546	1.5363	0.8163	0.01627	0.07504	3.406	3.728	4.527	3.497	4.545	4.707	4.711	4.611
pos_1061	Leu Gly Val	metab_70	yes	down	B(i)	-	pos	-	288.191	3.3379	M+H	C13H25N3O4	54.6	0	-	-	-	-	-	-	-	-	-	-	1.8996	1.7909	0.7543	0.02834	0.0879	3.143	3.143	4.788	3.234	4.667	4.828	4.711	4.763
pos_3099	Galactosylhydroxylysine	metab_2317	yes	down	B(ii)	C05547	pos	32448-36-5	325.159	0.483317	M+H	C12H24N2O8	0	61.3	HMDB0246151;HMDB0000600;HMDB0242167	-	-	-	-	-	Benzenoids	Phenol ethers	Anisoles	-	1.382	1.3225	0.8542	0.03272	0.09434	4.333	3.5	3.926	3.613	4.801	4.217	4.698	4.28
pos_2270	Leu Ile Glu	metab_1402	yes	down	B(i)	-	pos	-	374.227	3.38488	M+H	C17H31N3O6	73.9	0	-	-	-	-	-	-	-	-	-	-	1.3799	1.3563	0.8975	2.851e-06	0.001095	4.159	4.137	4.197	4.249	4.68	4.665	4.687	4.623
pos_2210	Ile Leu	metab_1337	yes	down	B(i)	-	pos	-	245.185	3.75883	M+H	C12H24N2O3	33.1	0	-	-	-	-	-	-	-	-	-	-	1.7651	1.6256	0.8059	0.02429	0.08297	4.12	3.452	4.755	3.564	4.796	5.056	4.685	5.183
pos_2494	N6-Acetyl-L-lysine	metab_1650	yes	down	B(ii)	C02727	pos	692-04-6	189.123	2.46217	M+H	C8H16N2O3	0	55.9	HMDB0000206	-	-	map01100;map00310	Metabolism;Metabolism	Global and overview maps;Amino acid metabolism	Organic acids and derivatives	Carboxylic acids and derivatives	Amino acids, peptides, and analogues	Metabolic pathways;Lysine degradation	1.5298	1.3776	0.8648	0.004219	0.05388	4.133	3.86	4.482	3.972	4.69	4.76	4.682	4.889
pos_328	Glu Gly Tyr	metab_2482	yes	down	B(i)	-	pos	-	409.169	3.01662	M+H, M+ACN+H	C16H21N3O7	39.1	0	-	-	-	-	-	-	-	-	-	-	1.7838	1.6341	0.7986	0.01503	0.07362	3.46	3.532	4.594	3.55	4.533	4.833	4.682	4.907
neg_4055	Norethindrone oxime	metab_6615	yes	down	B(ii)	-	neg	-	312.194	3.47802	M-H	C20H27NO2	0	53.2	HMDB0255732	-	-	-	-	-	Lipids and lipid-like molecules	Steroids and steroid derivatives	Estrane steroids	-	1.9394	1.7558	0.7076	0.02703	0.09847	2.864	2.891	4.842	3.021	4.811	4.963	4.677	4.799
pos_584	L-Aspartate-semialdehyde	metab_2763	yes	down	B(ii)	C00441	pos	2338-03-06	159.076	0.758867	M+ACN+H	C4H7NO3	0	37.3	HMDB0012249	-	-	map01100;map00300;map01210;map00270;map00330;map01230;map00260;map00261;map00400	Metabolism;Metabolism;Metabolism;Metabolism;Metabolism;Metabolism;Metabolism;Metabolism;Metabolism	Global and overview maps;Amino acid metabolism;Global and overview maps;Amino acid metabolism;Amino acid metabolism;Global and overview maps;Amino acid metabolism;Biosynthesis of other secondary metabolites;Amino acid metabolism	Organic acids and derivatives	Carboxylic acids and derivatives	Amino acids, peptides, and analogues	Metabolic pathways;Lysine biosynthesis;2-Oxocarboxylic acid metabolism;Cysteine and methionine metabolism;Arginine and proline metabolism;Biosynthesis of amino acids;Glycine, serine and threonine metabolism;Monobactam biosynthesis;Phenylalanine, tyrosine and tryptophan biosynthesis	2.0357	1.9323	0.7694	0.000321	0.01713	3.369	3.895	3.796	3.46	4.527	4.86	4.676	4.81
pos_539	Thiodiacetic acid	metab_2714	yes	down	B(ii)	C14872	pos	123-93-3	192.032	0.640333	M+ACN+H	C4H6O4S	0	36.4	HMDB0042032	-	-	map00980	Metabolism	Xenobiotics biodegradation and metabolism	Organic acids and derivatives	Carboxylic acids and derivatives	Dicarboxylic acids and derivatives	Metabolism of xenobiotics by cytochrome P450	1.0851	1.013	0.9205	0.04634	0.1138	4.818	4.567	4.457	4.304	4.913	4.91	4.67	5.223
pos_1270	L-Octanoylcarnitine	metab_300	yes	down	B(i)	C02838	pos	25243-95-2	288.216	5.4371	M+H	C15H29NO4	85.7	0	HMDB0000791;LMFA07070002	-	-	-	-	-	Lipids and lipid-like molecules	Fatty Acyls	Fatty acid esters	-	1.3351	1.2333	0.8857	0.03926	0.104	4.565	4.544	4.856	4.656	5.704	5.381	4.664	5.275
neg_4522	(2S)-2-Amino-6-[(3-formylpiperidin-1-yl)amino]hexanoic acid	metab_7132	yes	down	B(ii)	-	neg	-	302.173	1.64607	M+FA-H	C12H23N3O3	0	40.4	HMDB0255325	-	-	-	-	-	Organic acids and derivatives	Carboxylic acids and derivatives	Amino acids, peptides, and analogues	-	1.6773	1.5533	0.773	0.03989	0.1184	3.641	3.132	4.968	3.294	4.913	4.968	4.662	4.908
pos_521	Ureidopropionic acid	metab_2696	yes	down	B(ii)	C02642	pos	462-88-4	174.087	0.616383	M+ACN+H	C4H8N2O3	0	56.9	HMDB0000026;PW_C000018	-	-	map00240;map01100;map00770;map00410	Metabolism;Metabolism;Metabolism;Metabolism	Nucleotide metabolism;Global and overview maps;Metabolism of cofactors and vitamins;Metabolism of other amino acids	Organic acids and derivatives	Organic carbonic acids and derivatives	Ureas	Pyrimidine metabolism;Metabolic pathways;Pantothenate and CoA biosynthesis;beta-Alanine metabolism	1.6873	1.6714	0.826	0.03782	0.102	4.248	4.516	4.11	4.574	5.05	6.2	4.657	5.216
pos_2610	(2S)-1-[2-[[(2S)-Pyrrolidine-2-carbonyl]amino]acetyl]pyrrolidine-2-carboxylic Acid	metab_1779	yes	down	B(ii)	-	pos	-	270.144	1.65768	M+H	C12H19N3O4	0	44.7	HMDB0260136	-	-	-	-	-	Organic acids and derivatives	Carboxylic acids and derivatives	Amino acids, peptides, and analogues	-	1.3745	1.2685	0.8737	0.009678	0.06677	3.804	3.783	4.378	3.895	4.629	4.505	4.643	4.373
pos_2332	1,2-Dihydronaphthalene-1,2-diol	metab_1471	yes	down	B(ii)	C06205	pos	-	180.101	3.02867	M+NH4	C10H10O2	0	48.2	HMDB0060335	-	-	map00980	Metabolism	Xenobiotics biodegradation and metabolism	Benzenoids	Naphthalenes	Not Available	Metabolism of xenobiotics by cytochrome P450	1.001	0.9173	0.9419	0.006428	0.06125	4.556	4.474	4.505	4.423	4.721	4.778	4.636	4.929
pos_97	L-2-Aminoadipic acid	metab_3187	yes	down	B(i)	C00956	pos	1118-90-7;542-32-5	162.076	0.5925	M+H-H2O, M+H	C6H11NO4	66.1	0	HMDB0302754;HMDB0000510	-	-	map01100;map00310;map00311;map00300;map01210;map01230	Metabolism;Metabolism;Metabolism;Metabolism;Metabolism;Metabolism	Global and overview maps;Amino acid metabolism;Biosynthesis of other secondary metabolites;Amino acid metabolism;Global and overview maps;Global and overview maps	Organic acids and derivatives	Carboxylic acids and derivatives	Amino acids, peptides, and analogues	Metabolic pathways;Lysine degradation;Penicillin and cephalosporin biosynthesis;Lysine biosynthesis;2-Oxocarboxylic acid metabolism;Biosynthesis of amino acids	1.7063	1.5189	0.8383	0.01075	0.06813	4.401	3.954	4.6	4.148	5.12	5.161	4.633	5.49
pos_2168	Asp Val Ile	metab_1289	yes	down	B(i)	-	pos	-	346.196	4.22397	M+H	C15H27N3O6	39.4	0	-	-	-	-	-	-	-	-	-	-	1.7218	1.6109	0.7976	0.0211	0.07939	3.555	3.243	4.557	3.355	4.658	4.568	4.617	4.598
pos_958	Ile Pro Glu	metab_3176	yes	down	B(i)	-	pos	-	358.195	2.78898	M+H	C16H27N3O6	59.7	0	-	-	-	-	-	-	-	-	-	-	1.693	1.5472	0.8111	0.0105	0.06813	3.397	3.375	4.287	3.488	4.303	4.611	4.611	4.411
neg_5013	Saxitoxin	metab_7672	yes	down	B(ii)	C13757	neg	35523-89-8	320.111	0.590383	M+Na-2H	C10H17N7O4	0	79.3	HMDB0029368	-	-	-	-	-	Phenylpropanoids and polyketides	Saxitoxins, gonyautoxins, and derivatives	Not Available	-	1.0757	0.9569	0.9087	0.02597	0.0971	4.475	4.042	4.626	4.205	4.861	4.91	4.605	4.717
pos_776	Pro Val	metab_2975	yes	down	B(i)	-	pos	-	215.138	1.67218	M+H	C10H18N2O3	45.7	0	-	-	-	-	-	-	-	-	-	-	1.8092	1.6552	0.7992	0.003651	0.05234	3.782	3.623	4.111	3.178	4.476	4.724	4.6	4.588
pos_2579	Asp Ile Ser	metab_1744	yes	down	B(i)	-	pos	-	334.159	1.82192	M+H	C13H23N3O7	70.6	0	-	-	-	-	-	-	-	-	-	-	1.4148	1.2762	0.8757	0.006624	0.06164	3.932	3.761	4.334	3.873	4.357	4.615	4.6	4.583
pos_2274	Glu Glu Ile	metab_1406	yes	down	B(i)	-	pos	-	390.185	3.37418	M+H	C16H27N3O8	31.6	0	-	-	-	-	-	-	-	-	-	-	1.4976	1.3604	0.8718	0.002312	0.04665	4.013	3.996	4.446	4.104	4.793	4.873	4.59	4.742
pos_2285	Phe Ile Ser	metab_1418	yes	down	B(i)	-	pos	-	366.201	3.31372	M+H	C18H27N3O5	50.1	0	-	-	-	-	-	-	-	-	-	-	1.0454	0.9844	0.9145	0.0393	0.104	3.995	3.973	4.16	4.085	4.347	4.711	4.582	4.087
pos_2103	3,11,12-Trihydroxy-1(10)-spirovetiven-2-one	metab_1219	yes	down	B(ii)	-	pos	84321-96-0	286.2	4.97833	M+NH4	C15H24O4	0	35.8	HMDB0038154	-	-	-	-	-	Lipids and lipid-like molecules	Prenol lipids	Sesquiterpenoids	-	1.4282	1.3096	0.8718	0.03974	0.1044	4.484	4.462	4.764	4.575	5.621	5.144	4.582	5.624
pos_1328	Taxine B	metab_364	yes	down	B(ii)	C19989	pos	1361-51-9	566.306	6.02968	M+H-H2O	C33H45NO8	0	64.6	HMDB0258750	-	-	-	-	-	Lipids and lipid-like molecules	Prenol lipids	Diterpenoids	-	1.9319	1.8261	0.7965	0.01052	0.06813	4.218	4.196	4.254	4.308	5.478	5.988	4.565	5.279
neg_501	Morpholine-4-carboxamide	metab_7668	yes	down	B(ii)	-	neg	-	175.072	0.566983	M+FA-H	C5H10N2O2	0	48.1	HMDB0254895	-	-	-	-	-	Organoheterocyclic compounds	Oxazinanes	Morpholines	-	1.2489	1.1004	0.8839	0.01741	0.08583	3.888	4.009	4.569	4.045	4.541	4.834	4.564	4.741
pos_2606	Bisnorbiotin	metab_1774	yes	down	B(ii)	C20384	pos	16968-98-2	217.063	1.66567	M+H	C8H12N2O3S	0	51.6	HMDB0004821	-	-	map00780	Metabolism	Metabolism of cofactors and vitamins	Organic acids and derivatives	Carboxylic acids and derivatives	Amino acids, peptides, and analogues	Biotin metabolism	2.3718	2.4669	0.6851	0.002609	0.04751	3.029	3.431	3.065	3.956	5.023	5.522	4.559	4.573
pos_916	Ala Ile Ala	metab_3131	yes	down	B(i)	-	pos	-	274.175	2.62317	M+H	C12H23N3O4	64.7	0	-	-	-	-	-	-	-	-	-	-	1.7756	1.6863	0.7667	0.03066	0.09074	3.251	2.855	4.432	2.968	4.29	4.4	4.533	4.39
pos_2188	Phe Asn Val	metab_1311	yes	down	B(i)	-	pos	-	379.196	3.96502	M+H	C18H26N4O5	64.1	0	-	-	-	-	-	-	-	-	-	-	1.0143	0.9153	0.9279	0.02926	0.08974	4.082	4.06	4.218	4.173	4.195	4.697	4.532	4.394
pos_2595	Arginylhistidine	metab_1761	yes	down	B(ii)	-	pos	155114-05-9	375.186	1.71235	M+ACN+Na	C12H21N7O3	0	38.3	HMDB0028711	-	-	-	-	-	Organic acids and derivatives	Carboxylic acids and derivatives	Amino acids, peptides, and analogues	-	1.3756	1.2646	0.8711	0.01653	0.07515	3.664	3.858	4.395	3.755	4.325	4.636	4.529	4.503
pos_2159	Bakkenolide C	metab_1279	yes	down	B(ii)	-	pos	18456-00-3	387.157	4.33497	M+K	C20H28O5	0	50.1	HMDB0034999	-	-	-	-	-	Lipids and lipid-like molecules	Prenol lipids	Terpene lactones	-	1.864	1.6699	0.764	0.0187	0.07639	3.171	3.18	3.937	3.262	3.767	5.08	4.529	4.356
pos_978	Ile Ile Asn	metab_3196	yes	down	B(i)	-	pos	-	359.227	2.88012	M+H	C16H30N4O5	39.6	0	-	-	-	-	-	-	-	-	-	-	1.4816	1.3639	0.8445	0.02355	0.08201	3.475	3.454	4.336	3.566	4.145	4.436	4.493	4.491
pos_2067	Ethyl (2S,3S)-3-[[(2S)-1-[[(2S)-1-hydroxypent-4-yn-2-yl]amino]-4-methyl-1-oxopentan-2-yl]carbamoyl]oxirane-2-carboxylate	metab_1178	yes	down	B(ii)	-	pos	-	368.19	5.46082	2M+3H2O+2H	C17H26N2O6	0	35.4	HMDB0251077	-	-	-	-	-	Organic acids and derivatives	Carboxylic acids and derivatives	Amino acids, peptides, and analogues	-	1.8705	1.7228	0.7749	0.0206	0.07876	3.555	3.533	4.675	3.646	5.555	5.087	4.486	4.757
pos_1218	Leucylleucine methyl ester	metab_242	yes	down	B(ii)	-	pos	-	259.201	4.78827	M+H	C13H26N2O3	0	42.7	HMDB0248073	-	-	-	-	-	Organic acids and derivatives	Carboxylic acids and derivatives	Amino acids, peptides, and analogues	-	1.9502	1.7841	0.7595	0.02027	0.0779	3.932	3.027	4.496	3.139	4.743	4.97	4.477	5.022
pos_2259	Val Val	metab_1390	yes	down	B(i)	-	pos	-	217.154	3.42957	M+H	C10H20N2O3	30.4	0	-	-	-	-	-	-	-	-	-	-	1.6512	1.5046	0.8497	0.001109	0.03172	3.908	3.887	4.175	3.999	4.588	4.816	4.474	4.915
pos_542	Beta-Aspartylhydroxamate	metab_2718	yes	down	B(ii)	C03124	pos	8029-76-3	113.035	0.648233	M+H-2H2O	C4H8N2O4	0	47.3	HMDB0032332;HMDB0249105	-	-	-	-	-	Organic acids and derivatives	Carboxylic acids and derivatives	Amino acids, peptides, and analogues	-	1.0363	0.9673	0.9229	0.01298	0.07081	4.058	4.046	4.266	3.818	4.39	4.335	4.473	4.343
pos_2669	Glycyl-Methionine	metab_1843	yes	down	B(ii)	-	pos	-	207.079	1.23848	M+H	C7H14N2O3S	0	56.4	HMDB0028847	-	-	-	-	-	Organic acids and derivatives	Carboxylic acids and derivatives	Amino acids, peptides, and analogues	-	1.6024	1.4645	0.8272	0.01369	0.07171	3.684	3.274	4.223	3.386	4.224	4.432	4.469	4.488
pos_1077	N-(2,3-Dihydroxypropyl)valine	metab_86	yes	down	B(ii)	-	pos	-	233.149	3.40653	M+ACN+H	C8H17NO4	0	45.7	HMDB0254994	-	-	-	-	-	Organic acids and derivatives	Carboxylic acids and derivatives	Amino acids, peptides, and analogues	-	1.9585	1.7819	0.7582	0.007826	0.06541	3.096	3.344	4.262	3.187	4.408	4.668	4.456	4.786
pos_106	GUVACINE	metab_68	yes	down	B(i)	C10149	pos	498-96-4	128.07	0.632367	M+H, M+Na	C6H9NO2	38.9	0	-	-	-	-	-	-	-	-	-	-	1.7377	1.5965	0.8335	0.001177	0.03218	3.921	3.814	4.044	3.927	4.565	5.016	4.447	4.813
pos_2344	Glu Ile	metab_1484	yes	down	B(i)	-	pos	-	261.143	2.99268	M+H	C11H20N2O5	53.3	0	-	-	-	-	-	-	-	-	-	-	1.3413	1.2258	0.881	0.01684	0.0755	3.833	3.811	4.48	3.924	4.517	4.623	4.433	4.643
pos_2347	ALANYL-dl-PHENYLALANINE	metab_1487	yes	down	B(i)	-	pos	-	237.123	2.98478	M+H	C12H16N2O3	64.9	0	-	-	-	-	-	-	-	-	-	-	1.1616	1.0507	0.9096	0.03421	0.09621	4.362	4.495	4.556	4.25	4.939	5.055	4.424	5
pos_1004	Piperdial	metab_7	yes	down	B(ii)	C09711	pos	100288-36-6	295.128	2.97678	M+2Na-H	C15H22O3	0	38.9	HMDB0035798	-	-	-	-	-	Organic oxygen compounds	Organooxygen compounds	Alcohols and polyols	-	1.5128	1.401	0.843	0.0189	0.07639	3.569	3.547	4.466	3.66	4.573	4.575	4.42	4.516
pos_626	Lysylisoleucine	metab_2810	yes	down	B(ii)	-	pos	7369-79-1;20556-13-2	130.602	0.854283	M+2H	C12H25N3O3	0	46.3	HMDB0028954;HMDB0028955	-	-	-	-	-	Organic acids and derivatives	Carboxylic acids and derivatives	Amino acids, peptides, and analogues	-	1.6863	1.5391	0.81	0.01112	0.06865	3.657	3.152	4.149	3.264	4.257	4.48	4.416	4.402
pos_2301	Ile Ile Asp	metab_1437	yes	down	B(i)	-	pos	-	360.211	3.21272	M+H	C16H29N3O6	70.7	0	-	-	-	-	-	-	-	-	-	-	1.1874	1.0778	0.9122	0.00336	0.05171	3.953	3.931	4.276	4.043	4.429	4.518	4.414	4.401
pos_1064	Ile Ile Ala	metab_72	yes	down	B(i)	-	pos	-	316.222	3.349	M+H	C15H29N3O4	69.3	0	-	-	-	-	-	-	-	-	-	-	1.1274	1.1126	0.9253	0.00014	0.01108	4.061	4.039	4.097	4.152	4.472	4.456	4.399	4.342
pos_2209	Hypoglycin B	metab_1335	yes	down	B(ii)	C08280	pos	502-37-4	334.138	3.75883	M+ACN+Na	C12H18N2O5	0	56.6	HMDB0029428	-	-	-	-	-	Organic acids and derivatives	Carboxylic acids and derivatives	Amino acids, peptides, and analogues	-	1.484	1.5267	0.8653	0.01155	0.06865	4.375	4.041	3.779	4.126	4.683	4.983	4.381	4.813
pos_2370	Ala-phe	metab_1513	yes	down	B(i)	-	pos	3061-90-3	237.122	2.90892	M+H	C12H16N2O3	80.7	0	HMDB0028694	-	-	-	-	-	Organic acids and derivatives	Carboxylic acids and derivatives	Amino acids, peptides, and analogues	-	1.6571	1.4908	0.8235	0.0129	0.0707	3.501	3.48	4.3	3.592	4.265	4.655	4.373	4.768
pos_936	Tenuazonic acid	metab_3152	yes	down	B(ii)	C08511	pos	610-88-8;27778-66-1	215.138	2.70183	M+NH4	C10H15NO3	0	58.5	HMDB0036074	-	-	-	-	-	Organoheterocyclic compounds	Pyrrolines	Not Available	-	1.3273	1.2174	0.8789	0.01187	0.06925	3.776	3.554	4.211	3.666	4.271	4.384	4.372	4.276
pos_241	Jasmolone	metab_1557	yes	down	B(ii)	-	pos	54383-66-3	213.148	6.22493	M+H, M+CH3OH+H	C11H16O2	0	48.5	HMDB0030039	-	-	-	-	-	Organic oxygen compounds	Organooxygen compounds	Alcohols and polyols	-	1.8457	1.8249	0.7962	0.001193	0.03218	3.925	3.548	3.384	3.439	4.469	4.783	4.364	4.341
pos_895	Pro Leu Gly	metab_3107	yes	down	B(i)	-	pos	-	286.175	2.54753	M+H	C13H23N3O4	76.3	0	-	-	-	-	-	-	-	-	-	-	1.5945	1.4553	0.8211	0.01524	0.07367	3.271	3.249	4.13	3.361	4.012	4.358	4.364	4.329
neg_3957	Glutaminylphenylalanine	metab_6506	yes	down	B(ii)	-	neg	92327-75-8	292.132	3.65818	M-H	C14H19N3O4	0	90.1	HMDB0028804	-	-	-	-	-	Organic acids and derivatives	Carboxylic acids and derivatives	Amino acids, peptides, and analogues	-	1.1186	0.9805	0.9005	0.02943	0.1019	3.873	4.002	4.491	4.03	4.495	4.61	4.353	4.75
pos_960	Ala Val Thr	metab_3179	yes	down	B(i)	-	pos	-	290.17	2.79348	M+H	C12H23N3O5	59.2	0	-	-	-	-	-	-	-	-	-	-	1.5753	1.5265	0.8009	0.04841	0.1169	3.1	3.078	4.465	3.191	4.225	4.565	4.339	4.148
pos_1058	Val Ile	metab_66	yes	down	B(i)	-	pos	-	231.17	3.3092	M+H	C11H22N2O3	43.2	0	-	-	-	-	-	-	-	-	-	-	1.752	1.5824	0.8074	0.01014	0.06751	3.475	3.453	4.347	3.566	4.497	4.774	4.338	4.773
pos_2287	Oct-5-enedioylcarnitine	metab_1420	yes	down	B(ii)	-	pos	-	280.154	3.29915	M+H-2H2O	C15H25NO6	0	44.3	HMDB0241709	-	-	-	-	-	Lipids and lipid-like molecules	Fatty Acyls	Fatty acid esters	-	1.3218	1.2249	0.8865	0.03961	0.1043	4.35	4.248	4.286	4.336	4.875	4.863	4.331	5.355
pos_3100	Histidylserine	metab_2320	yes	down	B(i)	-	pos	21438-60-8	243.108	0.483317	M+H	C9H14N4O4	49	0	HMDB0028894	-	-	-	-	-	Organic acids and derivatives	Carboxylic acids and derivatives	Amino acids, peptides, and analogues	-	1.2861	1.2215	0.8589	0.04498	0.112	3.634	3.077	4.005	3.19	4.002	4.067	4.244	3.881
pos_2276	Gly Pro Ile	metab_1408	yes	down	B(i)	-	pos	-	286.175	3.35855	M+H	C13H23N3O4	50.6	0	-	-	-	-	-	-	-	-	-	-	1.349	1.2425	0.8694	0.009389	0.06663	3.492	3.471	4.051	3.583	4.313	4.183	4.228	4.065
neg_574	D-Xylulose	metab_7991	yes	down	B(ii)	C00310	neg	551-84-8;20750-28-1	149.046	0.644233	M-H	C5H10O5	0	53.2	HMDB0001644	Carbohydrates	Monosaccharides	map01100;map00040	Metabolism;Metabolism	Global and overview maps;Carbohydrate metabolism	Organic oxygen compounds	Organooxygen compounds	Carbohydrates and carbohydrate conjugates	Metabolic pathways;Pentose and glucuronate interconversions	1	1.2478	0.9127	0.0408	0.1197	3.978	3.95	3.724	4.271	4.256	4.64	4.227	4.326
pos_739	Lys Leu	metab_2934	yes	down	B(i)	-	pos	-	260.196	1.451	M+H	C12H25N3O3	69.1	0	-	-	-	-	-	-	-	-	-	-	1.7621	1.6517	0.764	0.02897	0.08917	2.83	2.901	4.244	2.921	4.051	4.22	4.189	4.419
pos_2191	Tocainide	metab_1315	yes	down	B(ii)	C07142	pos	41708-72-9	193.133	3.93125	M+H	C11H16N2O	0	59.4	PW_C009485;HMDB0015189	-	-	-	-	-	Benzenoids	Benzene and substituted derivatives	Xylenes	-	1.0592	1.1296	0.9007	0.02973	0.09034	3.613	3.592	3.649	3.704	4.34	3.936	4.178	3.705
pos_2519	6-Aminopenicillanic acid	metab_1678	yes	down	B(ii)	C02954	pos	551-16-6	217.063	2.33628	M+H	C8H12N2O3S	0	56.7	HMDB0060618	-	-	map00311	Metabolism	Biosynthesis of other secondary metabolites	Organic acids and derivatives	Carboxylic acids and derivatives	Amino acids, peptides, and analogues	Penicillin and cephalosporin biosynthesis	2.3398	2.2714	0.6725	0.0005144	0.0228	2.94	2.919	2.977	3.031	4.507	4.973	4.136	4.034
pos_2056	Thioridazine 5-Sulfoxide	metab_1166	yes	down	B(ii)	-	pos	-	387.156	5.65553	M+H	C21H26N2OS2	0	37.9	HMDB0243502	-	-	-	-	-	Organoheterocyclic compounds	Benzothiazines	Phenothiazines	-	1.0368	0.9624	0.9192	0.02749	0.08686	3.748	3.727	3.785	3.839	3.862	4.399	4.134	4.035
pos_2091	17,23-Epoxy-29-hydroxy-27-norlanost-8-ene-3,15,24-trione	metab_1205	yes	down	B(ii)	-	pos	-	512.341	5.11625	M+ACN+H	C29H42O5	0	40.5	HMDB0035113	-	-	-	-	-	Lipids and lipid-like molecules	Prenol lipids	Triterpenoids	-	1.8424	1.6844	0.7721	0.04123	0.107	3.378	3.357	4.699	3.469	4.785	5.171	4.07	5.279
pos_2197	2-[(2-Amino-2-oxoethyl)-[(2S)-2-[(2-amino-2-oxoethyl)-(carboxymethyl)amino]propyl]amino]acetic acid	metab_1321	yes	down	B(ii)	-	pos	-	322.175	3.88672	M+NH4	C11H20N4O6	0	33.8	HMDB0247365	-	-	-	-	-	Organic acids and derivatives	Carboxylic acids and derivatives	Amino acids, peptides, and analogues	-	2.8591	2.7712	0.5606	0.000102	0.009796	2.625	2.604	2.661	2.716	5.019	4.802	4.065	5.038
pos_2409	Methyldopa	metab_1556	yes	down	B(ii)	C07194	pos	555-30-6	253.117	2.78348	M+ACN+H	C10H13NO4	0	53.5	HMDB0251525;HMDB0011754;MJDBOTE0001405	-	-	-	-	-	Phenylpropanoids and polyketides	Phenylpropanoic acids	Not Available	-	1.3753	1.2245	0.8719	0.01909	0.07639	3.668	3.646	4.175	3.759	4.273	4.546	4.064	4.604
neg_962	Leucyl-Gamma-glutamate	metab_8417	yes	down	B(ii)	-	neg	-	258.147	1.71773	M-H	C11H21N3O4	0	56.3	HMDB0028943	-	-	-	-	-	Organic acids and derivatives	Carboxylic acids and derivatives	Amino acids, peptides, and analogues	-	1.3565	1.2199	0.8316	0.01938	0.08717	3.139	3.134	4.004	3.296	4.255	4.071	4.053	3.941
pos_2205	5-(3-Pyridyl)-2-hydroxytetrahydrofuran	metab_1331	yes	down	B(ii)	C19578	pos	53798-73-5	166.086	3.79413	M+H	C9H11NO2	0	37.3	HMDB0062407	-	-	map05204;map00980	Human Diseases;Metabolism	Cancer: overview;Xenobiotics biodegradation and metabolism	Organoheterocyclic compounds	Pyridines and derivatives	Not Available	Chemical carcinogenesis - DNA adducts;Metabolism of xenobiotics by cytochrome P450	1.2568	1.1262	0.8903	0.005692	0.0589	3.559	3.384	3.78	3.496	3.813	4.104	4.029	4.02
pos_2628	Isoleucyl-Lysine	metab_1798	yes	down	B(ii)	-	pos	-	260.196	1.59452	M+H	C12H25N3O3	0	73	HMDB0028912	-	-	-	-	-	Organic acids and derivatives	Carboxylic acids and derivatives	Amino acids, peptides, and analogues	-	1.5383	1.4385	0.8194	0.03283	0.09439	3.177	3.155	4.249	3.267	4.211	4.253	4.014	4.422
pos_2480	Gly-Ile	metab_1635	yes	down	B(i)	-	pos	-	189.123	2.52935	M+H	C8H16N2O3	86.2	0	HMDB0028844	-	-	-	-	-	Organic acids and derivatives	Carboxylic acids and derivatives	Amino acids, peptides, and analogues	-	1.5321	1.3837	0.8496	0.001543	0.03668	3.633	3.261	3.649	3.373	4.01	4.17	3.983	4.215
neg_1391	(2R)-2-Acetamido-6-hydroxy-2-(sulfanylmethyl)hex-3-enoic acid	metab_3672	yes	down	B(ii)	-	neg	-	278.072	3.56242	M+FA-H	C9H15NO4S	0	39.2	HMDB0257715	-	-	-	-	-	Organic acids and derivatives	Carboxylic acids and derivatives	Amino acids, peptides, and analogues	-	1.4391	1.2485	0.8265	0.01411	0.08262	3.529	3.075	3.783	3.051	3.884	4.071	3.955	4.346
neg_4825	Fluoren-9-one	metab_7467	yes	down	B(i)	C06712	neg	486-25-9	225.056	0.789133	M+FA-H	C13H8O	39.1	0	-	-	-	map01100	Metabolism	Global and overview maps	-	-	-	Metabolic pathways	1.3718	1.4054	0.843	0.02628	0.09764	4.141	3.455	3.43	3.617	4.334	4.708	3.914	4.418
pos_915	L-Tyrosine Methyl Ester	metab_3130	yes	down	B(i)	C03404	pos	1080-06-4	196.096	2.62317	M+H	C10H13NO3	72.8	0	HMDB0029217	-	-	-	-	-	Organic acids and derivatives	Carboxylic acids and derivatives	Amino acids, peptides, and analogues	-	1.3403	1.1952	0.8719	0.02163	0.07992	3.722	3.369	3.957	3.482	4.084	4.3	3.888	4.398
pos_2440	Phenethylamine	metab_1591	yes	down	B(i)	C05332	pos	64-04-0	122.096	2.64877	M+H	C8H11N	54.4	0	HMDB0012275;MJDBOTE0000720	Peptides	Amines	map01100;map00360	Metabolism;Metabolism	Global and overview maps;Amino acid metabolism	Benzenoids	Benzene and substituted derivatives	Phenethylamines	Metabolic pathways;Phenylalanine metabolism	2.5119	2.4686	0.6046	2.817e-06	0.001095	2.458	2.366	2.424	2.478	4.254	4.068	3.837	3.925
pos_2323	VAPIPROST	metab_1461	yes	down	B(ii)	-	pos	-	250.644	3.07868	M+H+Na	C30H39NO4	0	61.5	HMDB0259765	-	-	-	-	-	Benzenoids	Benzene and substituted derivatives	Biphenyls and derivatives	-	1.6158	1.6562	0.8044	0.01643	0.07515	3.24	3.82	3.276	3.331	4.481	4.723	3.817	3.973
pos_781	2-Hydroxyethyl methacrylate	metab_2981	yes	down	B(ii)	C14530	pos	868-77-9	172.096	1.69277	M+ACN+H	C6H10O3	0	59.1	HMDB0245159	-	-	-	-	-	Organic acids and derivatives	Carboxylic acids and derivatives	Carboxylic acid derivatives	-	2.0432	1.9711	0.7168	0.0005044	0.0228	2.711	2.776	2.747	2.802	3.622	4.315	3.794	3.665
neg_1400	Cucurbic acid	metab_3683	yes	down	B(ii)	C08482	neg	58240-50-9	247.11	3.58125	M+Cl	C12H20O3	0	70.2	HMDB0029388	-	-	-	-	-	Lipids and lipid-like molecules	Fatty Acyls	Lineolic acids and derivatives	-	1.4004	1.4077	0.8378	0.03998	0.1184	3.734	3.729	3.704	3.891	4.641	4.742	3.683	4.91
